# Supplementary material for: Deep mutational scanning reveals the molecular determinants of RNA polymerase-mediated adaptation and tradeoffs
Source: Nat Commun. 2023 Oct 9;14:6319. doi: 10.1038/s41467-023-41882-7 (PMC10562459; doi:10.1038/s41467-023-41882-7)
Supplement: Supplementary file 4 — Source Data [file 41467_2023_41882_MOESM4_ESM.xlsx]

## Sheet: Figure 1d
Figure 1d
		X (Position)	Y (ConSurf Score)
		1
		2
		3
		4
		5
		6
		7
		8
		9
		10
		11
		12
		13
		14
		15	5.53333
		16	5.2
		17	5.46667
		18	5.33333
		19	4.93333
		20	4.93333
		21	4.86667
		22	4.66667
		23	4.4
		24	4.4
		25	4.46667
		26	4.66667
		27	4.66667
		28	4.66667
		29	4.86667
		30	4.73333
		31	5.06667
		32	4.93333
		33	4.8
		34	5.33333
		35	5.66667
		36	5.46667
		37	5.4
		38	5.93333
		39	6.06667
		40	5.86667
		41	5.53333
		42	5
		43	4.53333
		44	4.53333
		45	4.2
		46	3.66667
		47	3.53333
		48	4
		49	3.93333
		50	3.86667
		51	4.06667
		52	4.46667
		53	4.4
		54	3.93333
		55	4.06667
		56	4.4
		57	4.86667
		58	5.4
		59	5.66667
		60	5.66667
		61	6.13333
		62	6.33333
		63	6.13333
		64	5.73333
		65	5.4
		66	5.4
		67	5.06667
		68	5
		69	5.4
		70	5.26667
		71	5.33333
		72	5
		73	4.93333
		74	4.4
		75	4.73333
		76	4.33333
		77	4.13333
		78	4.13333
		79	4.4
		80	4.8
		81	4.93333
		82	5.06667
		83	4.66667
		84	4.8
		85	5
		86	4.73333
		87	4.8
		88	4.8
		89	5.2
		90	5.06667
		91	5.46667
		92	5.66667
		93	5.73333
		94	5.66667
		95	5.6
		96	5.6
		97	5.8
		98	6.13333
		99	5.73333
		100	5.46667
		101	5.73333
		102	6.06667
		103	5.8
		104	5.66667
		105	5.53333
		106	5.4
		107	5.33333
		108	5.33333
		109	5.2
		110	4.86667
		111	4.66667
		112	4.46667
		113	4.26667
		114	4.4
		115	4.46667
		116	4.4
		117	4.2
		118	4.46667
		119	4.73333
		120	5.13333
		121	5.13333
		122	5.46667
		123	5.53333
		124	5.8
		125	6.26667
		126	6.46667
		127	6.53333
		128	6.93333
		129	7
		130	7.2
		131	7.4
		132	7.06667
		133	6.8
		134	6.73333
		135	6.73333
		136	6.93333
		137	6.8
		138	6.8
		139	6.93333
		140	7
		141	7.13333
		142	7.4
		143	7.4
		144	7.6
		145	7.46667
		146	7.46667
		147	7.93333
		148	8.26667
		149	8.33333
		150	8.33333
		151	8.33333
		152	8.53333
		153	8.66667
		154	8.66667
		155	8.53333
		156	8.46667
		157	8.46667
		158	8.33333
		159	8.2
		160	8.33333
		161	8.06667
		162	8
		163	7.93333
		164	7.73333
		165	7.66667
		166	7.46667
		167	7.4
		168	7.26667
		169	7.2
		170	6.86667
		171	6.86667
		172	6.66667
		173	6.6
		174	6.6
		175	6.6
		176	6.66667
		177	6.8
		178	6.86667
		179	6.86667
		180	7
		181	7.2
		182	7.26667
		183	7.4
		184	7.33333
		185	7.8
		186	7.8
		187	8
		188	8.06667
		189	8.2
		190	7.66667
		191	7.86667
		192	7.86667
		193	7.33333
		194	7.26667
		195	6.93333
		196	6.73333
		197	6.66667
		198	6.66667
		199	6.8
		200	6.8
		201	6.86667
		202	6.8
		203	6.93333
		204	6.66667
		205	7
		206	6.73333
		207	6.66667
		208	6.86667
		209	7
		210	7.26667
		211	7.33333
		212	7.4
		213	7.2
		214	7.06667
		215	6.53333
		216	6.2
		217	5.73333
		218	5.4
		219	5.33333
		220	5.46667
		221	5.6
		222	5.13333
		223	4.93333
		224	5
		225	4.93333
		226	4.53333
		227	4
		228	3.8
		229	3.4
		230	3.4
		231	3.26667
		232	3.26667
		233	3.06667
		234	2.86667
		235	2.4
		236	2
		237	2
		238	2
		239	1.53333
		240	1.13333
		241	1.13333
		242	1.13333
		243	1
		244	1
		245	1
		246	1
		247	1
		248	1.26667
		249	1.33333
		250	1.53333
		251	1.53333
		252	1.53333
		253	1.53333
		254	1.86667
		255	2.06667
		256	2.06667
		257	2.06667
		258	2.06667
		259	2.06667
		260	2.2
		261	2.46667
		262	2.46667
		263	2.33333
		264	2.4
		265	2.33333
		266	2.73333
		267	2.73333
		268	3.13333
		269	2.93333
		270	3.06667
		271	3.06667
		272	3.26667
		273	3.26667
		274	3.33333
		275	3.33333
		276	3.06667
		277	3.13333
		278	3
		279	2.86667
		280	2.73333
		281	2.33333
		282	2.33333
		283	1.93333
		284	1.8
		285	1.46667
		286	1.46667
		287	1.26667
		288	1.26667
		289	1.2
		290	1.13333
		291	1.13333
		292	1.2
		293	1.2
		294	1.46667
		295	1.53333
		296	1.53333
		297	1.53333
		298	1.73333
		299	1.73333
		300	2
		301	2.06667
		302	2.13333
		303	2.46667
		304	2.46667
		305	2.4
		306	2.8
		307	3
		308	3.4
		309	3.26667
		310	3.26667
		311	3.26667
		312	3.4
		313	3.46667
		314	3.8
		315	3.53333
		316	3.6
		317	3.66667
		318	3.46667
		319	3.46667
		320	3.46667
		321	3.06667
		322	2.8
		323	2.4
		324	2.26667
		325	2.33333
		326	2.33333
		327	2.2
		328	1.93333
		329	1.6
		330	1.6
		331	1.46667
		332	1.33333
		333	1.33333
		334	1.33333
		335	1.33333
		336	1.6
		337	1.6
		338	1.73333
		339	2.06667
		340	1.93333
		341	1.93333
		342	2
		343	2
		344	2.26667
		345	2.26667
		346	2.4
		347	2.66667
		348	2.86667
		349	3.2
		350	3.66667
		351	3.8
		352	3.73333
		353	3.6
		354	3.8
		355	4
		356	4.2
		357	4.13333
		358	4.33333
		359	4.2
		360	4.4
		361	4.4
		362	4.6
		363	4.53333
		364	4.2
		365	4
		366	4.13333
		367	4.6
		368	4.93333
		369	4.8
		370	5
		371	5.33333
		372	5.8
		373	6.06667
		374	6.4
		375	6.6
		376	6.86667
		377	6.86667
		378	6.6
		379	6.86667
		380	6.86667
		381	6.8
		382	6.46667
		383	6.13333
		384	6
		385	5.93333
		386	5.4
		387	5.2
		388	5.13333
		389	5.2
		390	5.2
		391	5.13333
		392	4.66667
		393	4.93333
		394	5.06667
		395	5.33333
		396	5.33333
		397	5.73333
		398	6.26667
		399	6
		400	6.2
		401	6.73333
		402	7
		403	7
		404	7
		405	6.86667
		406	7.06667
		407	7.26667
		408	7.46667
		409	7.4
		410	6.86667
		411	6.53333
		412	6
		413	5.46667
		414	5.46667
		415	4.93333
		416	4.4
		417	3.86667
		418	3.53333
		419	3.13333
		420	3.33333
		421	3.06667
		422	3
		423	2.8
		424	3
		425	3.46667
		426	3.53333
		427	3.53333
		428	3.8
		429	4
		430	4.2
		431	4.2
		432	4.66667
		433	4.86667
		434	4.73333
		435	4.73333
		436	4.8
		437	5
		438	5.06667
		439	4.6
		440	4.26667
		441	4.06667
		442	4.26667
		443	4.53333
		444	4.86667
		445	5.2
		446	5.73333
		447	5.73333
		448	6
		449	6.46667
		450	6.53333
		451	6.73333
		452	6.93333
		453	7.06667
		454	7.53333
		455	7.8
		456	8.33333
		457	8.66667
		458	8.66667
		459	8.66667
		460	8.46667
		461	8.33333
		462	8.33333
		463	8.26667
		464	8.2
		465	8.13333
		466	7.8
		467	7.8
		468	7.73333
		469	7.53333
		470	7.66667
		471	7.66667
		472	7.6
		473	7.53333
		474	7.46667
		475	7.6
		476	7.46667
		477	7.53333
		478	7.53333
		479	7.6
		480	7.53333
		481	7.53333
		482	7.33333
		483	7.33333
		484	7.2
		485	6.93333
		486	6.6
		487	6.46667
		488	6.33333
		489	6.33333
		490	6.13333
		491	6.33333
		492	6.26667
		493	6.26667
		494	6.33333
		495	6.26667
		496	6.6
		497	6.66667
		498	6.6
		499	6.73333
		500	6.86667
		501	7.06667
		502	7.06667
		503	7.2
		504	7.2
		505	7.46667
		506	7.53333
		507	7.46667
		508	7.46667
		509	7.46667
		510	7.66667
		511	7.66667
		512	7.8
		513	8
		514	8.2
		515	8.33333
		516	8.46667
		517	8.66667
		518	8.66667
		519	8.73333
		520	8.73333
		521	8.73333
		522	8.8
		523	8.86667
		524	8.6
		525	8.6
		526	8.6
		527	8.6
		528	8.6
		529	8.6
		530	8.4
		531	8.4
		532	8.4
		533	8.46667
		534	8.46667
		535	8.46667
		536	8.46667
		537	8.53333
		538	8.53333
		539	8.73333
		540	8.73333
		541	8.66667
		542	8.66667
		543	8.66667
		544	8.6
		545	8.8
		546	8.8
		547	8.8
		548	8.8
		549	8.8
		550	8.8
		551	8.8
		552	8.53333
		553	8.46667
		554	8.53333
		555	8.53333
		556	8.6
		557	8.6
		558	8.53333
		559	8.6
		560	8.6
		561	8.6
		562	8.6
		563	8.6
		564	8.6
		565	8.6
		566	8.6
		567	8.8
		568	8.86667
		569	8.86667
		570	8.86667
		571	8.86667
		572	8.86667
		573	8.86667
		574	8.86667
		575	8.86667
		576	8.66667
		577	8.46667
		578	8.13333
		579	8.06667
		580	7.86667
		581	7.73333
		582	7.8
		583	7.33333
		584	7.06667
		585	7.06667
		586	7.06667
		587	6.93333
		588	6.93333
		589	6.86667
		590	6.86667
		591	7.06667
		592	7.2
		593	7.2
		594	7.2
		595	6.86667
		596	6.53333
		597	6
		598	6
		599	6.06667
		600	5.8
		601	5.26667
		602	5
		603	4.8
		604	4.33333
		605	4.13333
		606	4
		607	4
		608	4.33333
		609	4.2
		610	4.53333
		611	5
		612	5
		613	4.93333
		614	4.6
		615	4.33333
		616	4.8
		617	5.2
		618	5.46667
		619	5.93333
		620	6
		621	5.8
		622	5.33333
		623	4.8
		624	4.66667
		625	4.33333
		626	3.8
		627	3.86667
		628	3.86667
		629	3.93333
		630	3.93333
		631	3.46667
		632	2.93333
		633	2.4
		634	2.2
		635	1.86667
		636	1.86667
		637	2.4
		638	2.4
		639	2.2
		640	2.46667
		641	2.8
		642	2.8
		643	2.8
		644	2.73333
		645	2.73333
		646	2.73333
		647	2.73333
		648	2.73333
		649	2.46667
		650	2.6
		651	2.46667
		652	2
		653	2.4
		654	2.93333
		655	3.13333
		656	3.26667
		657	3.6
		658	3.93333
		659	4.46667
		660	4.73333
		661	5.2
		662	5.73333
		663	6.13333
		664	6.53333
		665	6.8
		666	7.13333
		667	7.6
		668	7.73333
		669	7.73333
		670	7.8
		671	7.86667
		672	8
		673	8.2
		674	8.2
		675	8.46667
		676	8.53333
		677	8.53333
		678	8.66667
		679	8.8
		680	8.86667
		681	9
		682	9
		683	8.93333
		684	8.93333
		685	8.93333
		686	8.86667
		687	8.86667
		688	8.86667
		689	8.8
		690	8.8
		691	8.8
		692	8.73333
		693	8.4
		694	7.86667
		695	7.4
		696	7.13333
		697	6.93333
		698	6.93333
		699	6.53333
		700	6.53333
		701	6.53333
		702	6.53333
		703	6.53333
		704	6.33333
		705	6.33333
		706	5.8
		707	5.33333
		708	5.53333
		709	6
		710	5.93333
		711	6.13333
		712	6.33333
		713	6.26667
		714	6.4
		715	6.06667
		716	5.8
		717	5.26667
		718	5.2
		719	5
		720	4.66667
		721	4.66667
		722	5.2
		723	4.8
		724	4.73333
		725	4.93333
		726	4.53333
		727	4.46667
		728	4.53333
		729	4.66667
		730	4.46667
		731	4.53333
		732	5
		733	4.86667
		734	5.06667
		735	5.06667
		736	5.26667
		737	4.86667
		738	4.86667
		739	4.46667
		740	4.33333
		741	4.26667
		742	3.8
		743	3.33333
		744	2.93333
		745	2.93333
		746	2.66667
		747	2.2
		748	2.13333
		749	2.13333
		750	2.2
		751	2.53333
		752	2.46667
		753	2.93333
		754	2.93333
		755	3.4
		756	3.73333
		757	3.86667
		758	4.33333
		759	4.86667
		760	5.4
		761	5.86667
		762	6.2
		763	6.46667
		764	6.4
		765	6.46667
		766	6.4
		767	6.86667
		768	6.6
		769	7.06667
		770	6.73333
		771	6.93333
		772	6.8
		773	6.33333
		774	6.26667
		775	5.93333
		776	5.46667
		777	5.46667
		778	4.93333
		779	4.73333
		780	4.73333
		781	4.46667
		782	4.26667
		783	4.33333
		784	4.4
		785	4.73333
		786	4.73333
		787	5
		788	5.33333
		789	5.33333
		790	5.2
		791	5.2
		792	5.4
		793	5.86667
		794	6.4
		795	6.6
		796	6.86667
		797	7.06667
		798	7.06667
		799	7.06667
		800	6.8
		801	6.53333
		802	6.73333
		803	6.93333
		804	7
		805	7.46667
		806	7.86667
		807	7.86667
		808	7.66667
		809	7.66667
		810	7.66667
		811	7.73333
		812	7.53333
		813	7.8
		814	7.8
		815	8.06667
		816	8.33333
		817	8.2
		818	7.93333
		819	7.93333
		820	7.93333
		821	7.86667
		822	7.53333
		823	7.66667
		824	7.26667
		825	7
		826	7
		827	6.8
		828	6.46667
		829	6.46667
		830	6.46667
		831	6.33333
		832	6.53333
		833	6.8
		834	6.66667
		835	6.66667
		836	6.66667
		837	6.8
		838	6.6
		839	6.8
		840	7
		841	7
		842	7.33333
		843	7.66667
		844	7.66667
		845	7.6
		846	7.73333
		847	7.26667
		848	7.26667
		849	7.4
		850	7.33333
		851	7.53333
		852	7.53333
		853	7.8
		854	8
		855	8
		856	8
		857	8
		858	7.8
		859	7.73333
		860	7.53333
		861	7.33333
		862	7.73333
		863	7.33333
		864	7.13333
		865	7.2
		866	7.2
		867	7.26667
		868	7.06667
		869	7.06667
		870	7.06667
		871	6.93333
		872	6.86667
		873	6.8
		874	6.86667
		875	7.13333
		876	7.13333
		877	7.13333
		878	7
		879	6.73333
		880	6.6
		881	6.6
		882	6.73333
		883	7
		884	6.93333
		885	7
		886	7.13333
		887	7.13333
		888	7.4
		889	7.4
		890	7.4
		891	7.46667
		892	7.53333
		893	7.93333
		894	8.33333
		895	8.4
		896	8.33333
		897	8.33333
		898	8.33333
		899	8.4
		900	8.4
		901	8.4
		902	8.53333
		903	8.46667
		904	8.46667
		905	8.46667
		906	8.6
		907	8.6
		908	8.66667
		909	8.73333
		910	8.8
		911	8.66667
		912	8.6
		913	8.6
		914	8.53333
		915	8.53333
		916	8.4
		917	8.4
		918	8.46667
		919	8.33333
		920	8.13333
		921	7.8
		922	7.6
		923	7.6
		924	7.2
		925	6.66667
		926	6.86667
		927	6.73333
		928	6.66667
		929	6.66667
		930	6.46667
		931	6.53333
		932	6.33333
		933	6.2
		934	6.26667
		935	6.33333
		936	6.66667
		937	6.6
		938	6.33333
		939	6.33333
		940	6.46667
		941	6.33333
		942	6.46667
		943	6
		944	5.86667
		945	5.8
		946	5.33333
		947	5
		948	4.93333
		949	4.8
		950	4.53333
		951	4
		952	3.93333
		953	3.8
		954	3.66667
		955	3.53333
		956	3.26667
		957	2.8
		958	3
		959	2.93333
		960	2.8
		961	2.8
		962	2.86667
		963	2.8
		964	2.46667
		965	2.33333
		966	2.6
		967	2.46667
		968	2.4
		969	2.4
		970	2.46667
		971	2.33333
		972	2.33333
		973	2.13333
		974	2.06667
		975	2
		976	2
		977	1.93333
		978	1.66667
		979	1.86667
		980	1.86667
		981	1.6
		982	1.6
		983	1.6
		984	1.66667
		985	1.6
		986	1.6
		987	1.6
		988	1.6
		989	1.6
		990	1.53333
		991	1.53333
		992	1.53333
		993	1.53333
		994	1.33333
		995	1.33333
		996	1.33333
		997	1.26667
		998	1.26667
		999	1.2
		1000	1.2
		1001	1.2
		1002	1.2
		1003	1.2
		1004	1.06667
		1005	1.06667
		1006	1.06667
		1007	1.06667
		1008	1.06667
		1009	1.06667
		1010	1.06667
		1011	1.2
		1012	1.26667
		1013	1.26667
		1014	1.26667
		1015	1.26667
		1016	1.26667
		1017	1.26667
		1018	1.26667
		1019	1.2
		1020	1.2
		1021	1.26667
		1022	1.26667
		1023	1.26667
		1024	1.26667
		1025	1.33333
		1026	1.2
		1027	1.13333
		1028	1.13333
		1029	1.2
		1030	1.33333
		1031	1.4
		1032	1.66667
		1033	1.86667
		1034	1.93333
		1035	2.2
		1036	2.26667
		1037	2.46667
		1038	2.66667
		1039	3.13333
		1040	3.53333
		1041	3.86667
		1042	4.33333
		1043	4.53333
		1044	4.8
		1045	5.2
		1046	5.6
		1047	5.6
		1048	5.86667
		1049	6.06667
		1050	6.26667
		1051	6.66667
		1052	6.93333
		1053	7.13333
		1054	6.93333
		1055	7
		1056	6.93333
		1057	7
		1058	7.33333
		1059	7.4
		1060	7.2
		1061	7.13333
		1062	7.33333
		1063	7.4
		1064	7.66667
		1065	7.73333
		1066	7.73333
		1067	7.8
		1068	7.93333
		1069	8.2
		1070	8.2
		1071	8.46667
		1072	8.46667
		1073	8.46667
		1074	8.6
		1075	8.8
		1076	8.8
		1077	8.86667
		1078	8.4
		1079	8.33333
		1080	8
		1081	7.93333
		1082	7.4
		1083	7.4
		1084	7.4
		1085	7.4
		1086	7.4
		1087	7
		1088	6.73333
		1089	6.4
		1090	6.26667
		1091	6.4
		1092	6.06667
		1093	6.2
		1094	6.13333
		1095	6.4
		1096	6.33333
		1097	6.73333
		1098	6.73333
		1099	6.73333
		1100	6.73333
		1101	6.73333
		1102	7.13333
		1103	7.4
		1104	7.73333
		1105	7.86667
		1106	7.86667
		1107	8.2
		1108	8.53333
		1109	8.53333
		1110	8.6
		1111	8.73333
		1112	8.8
		1113	8.73333
		1114	8.73333
		1115	8.6
		1116	8.53333
		1117	8.46667
		1118	8.46667
		1119	8.13333
		1120	8.06667
		1121	7.86667
		1122	7.4
		1123	6.86667
		1124	6.8
		1125	6.8
		1126	6.26667
		1127	6.06667
		1128	5.93333
		1129	5.4
		1130	5
		1131	4.73333
		1132	4.26667
		1133	3.73333
		1134	3.53333
		1135	3.06667
		1136	2.73333
		1137	2.66667
		1138	2.66667
		1139	2.33333
		1140	1.8
		1141	1.8
		1142	1.73333
		1143	1.4
		1144	1.4
		1145	1.53333
		1146	1.33333
		1147	1.33333
		1148	1.4
		1149	1.73333
		1150	1.86667
		1151	1.86667
		1152	1.86667
		1153	2
		1154	2
		1155	2
		1156	2
		1157	1.8
		1158	1.8
		1159	1.8
		1160	1.66667
		1161	1.73333
		1162	1.73333
		1163	1.66667
		1164	1.33333
		1165	1.2
		1166	1.46667
		1167	1.46667
		1168	1.6
		1169	1.66667
		1170	1.66667
		1171	1.66667
		1172	1.66667
		1173	1.93333
		1174	1.93333
		1175	2.13333
		1176	2.2
		1177	2.2
		1178	2.2
		1179	2.73333
		1180	3.06667
		1181	2.93333
		1182	3.06667
		1183	3.13333
		1184	3.6
		1185	4.13333
		1186	4.6
		1187	5.13333
		1188	5.33333
		1189	5.86667
		1190	6.13333
		1191	6
		1192	6.46667
		1193	6.46667
		1194	6.2
		1195	6.33333
		1196	6.46667
		1197	6.33333
		1198	6.2
		1199	6.13333
		1200	5.6
		1201	5.13333
		1202	5.06667
		1203	4.6
		1204	4.13333
		1205	3.66667
		1206	3.66667
		1207	3.46667
		1208	3.93333
		1209	4.13333
		1210	3.66667
		1211	3.4
		1212	3.86667
		1213	3.66667
		1214	3.73333
		1215	4.26667
		1216	4.66667
		1217	4.66667
		1218	5.2
		1219	5.33333
		1220	5.33333
		1221	5.8
		1222	5.73333
		1223	5.6
		1224	5.13333
		1225	5.6
		1226	6.13333
		1227	6.2
		1228	6.73333
		1229	6.4
		1230	6.33333
		1231	6.46667
		1232	6.33333
		1233	6.26667
		1234	6.6
		1235	7.13333
		1236	7.2
		1237	7.53333
		1238	7.66667
		1239	8.2
		1240	8.26667
		1241	8.2
		1242	8.2
		1243	8.13333
		1244	8.46667
		1245	8.53333
		1246	8.53333
		1247	8.73333
		1248	8.73333
		1249	8.73333
		1250	8.66667
		1251	8.66667
		1252	8.66667
		1253	8.73333
		1254	8.66667
		1255	8.66667
		1256	8.73333
		1257	8.73333
		1258	8.8
		1259	8.8
		1260	8.8
		1261	8.8
		1262	8.8
		1263	8.86667
		1264	8.86667
		1265	8.93333
		1266	8.93333
		1267	8.93333
		1268	8.93333
		1269	9
		1270	8.93333
		1271	8.93333
		1272	8.93333
		1273	8.93333
		1274	8.93333
		1275	8.93333
		1276	8.93333
		1277	8.93333
		1278	8.93333
		1279	8.86667
		1280	8.86667
		1281	8.86667
		1282	8.86667
		1283	8.86667
		1284	8.73333
		1285	8.66667
		1286	8.6
		1287	8.6
		1288	8.6
		1289	8.6
		1290	8.53333
		1291	8.53333
		1292	8.53333
		1293	8.46667
		1294	8.53333
		1295	8.53333
		1296	8.53333
		1297	8.53333
		1298	8.46667
		1299	8.13333
		1300	8.26667
		1301	8.33333
		1302	8.2
		1303	8.06667
		1304	8
		1305	8.06667
		1306	8.06667
		1307	7.93333
		1308	8
		1309	8
		1310	7.86667
		1311	7.8
		1312	7.4
		1313	7.06667
		1314	7
		1315	6.86667
		1316	6.66667
		1317	6.46667
		1318	6.4
		1319	6.26667
		1320	6.26667
		1321	6.26667
		1322	6.4
		1323	6.4
		1324	6.33333
		1325	6.46667
		1326	6.53333
		1327	6.66667
		1328	7.06667
		1329	7.6
		1330	7.6
		1331	7.66667
		1332	7.86667
		1333	8.06667
		1334	7.8
		1335	7.73333
		1336	7.6
		1337	7.46667
		1338	7.13333
		1339	7.13333
		1340	6.6
		1341	6.2
		1342	6.46667

## Sheet: Figure 2b
Figure 2b
		X (Glucose)	Y (Glycerol)	Y (Galactose)	Y (Butanol)	Y (NaCl)
	0	0.146362	0.274882	0.51971	0.150754	0.13939
	1	0.139124	0.151095	0.36415	0.172737	0.121935
	2	0.0466198	0.0694504	0.169444	0.0603496	0.0285551
	3	0.0478541	0.133611	0.205817	0.0648409	0.0639239
	4	0.0646591	0.0990052	0.164823	0.0670872	0.071603
	5	0.126	0.106934	0.31224	0.0768066	0.0338335
	6	0.0692565	0.10507	0.186192	0.0670219	0.0587681
	7	0.0960173	0.151334	0.243491	0.105659	0.0909189
	8	0.14007	0.140492	0.36534	0.165516	0.116548
	9	0.0122923	0.0832747	0.133346	0.0131278	0.0509012
	10	0.0939129	0.0772602	0.173171	0.0949633	0.040035
	11	0.111616	0.157554	0.279347	0.127016	0.086318
	12	0.0175713	0.0592852	0.128429	0.0147276	0.0387531
	13	0.0932348	0.144369	0.240727	0.11144	0.0963808
	14	0.066021	0.0743338	0.16859	0.0668426	0.0603984
	15	0.0372077	0.078415	0.151873	0.0323753	0.0409636
	16	0.14877	0.172591	0.492549	0.142582	0.0403739
	17	0.142258	0.155674	0.397836	0.170969	0.120023
	18	0.103083	0.211423	0.388599	0.0889286	0.0286273
	19	0.112603	0.154063	0.22086	0.115643	0.0772969
	20	0.0247065	0.0875966	0.146411	0.0153902	0.0395981
	21	0.0554645	0.0546111	0.201603	0.0730223	0.00777886
	22	0.0666452	0.0592505	0.161856	0.10497	-0.0201686
	23	-0.013064	0.018777	0.103167	-0.017794	-0.00506492
	24	0.0648222	0.149583	0.196123	0.0894528	0.0548739
	25	0.13951	0.17324	0.391952	0.110818	0.0389067
	26	0.04427	0.040195	0.121147	0.0560061	0.0382162
	27	0.0598854	0.0691915	0.149891	0.0624469	0.0474113
	28	0.0282304	0.00977078	0.0942493	0.049249	-0.0194753
	29	0.0951565	0.0710868	0.105194	0.100296	0.0779364
	30	0.036069	0.0837465	0.173495	0.0403495	0.0240425
	31	0.0310839	0.0442107	0.0983327	0.0301864	0.0203922
	32	0.0498279	0.0782533	0.117765	0.0586696	0.0389706
	33	0.0615673	0.0809844	0.158373	0.0644734	0.0407715
	34	0.0388822	0.0568852	0.17479	0.0442914	0.0319886
	35	-0.0218976	0.0651102	0.138766	-0.0204582	-0.0325534
	36	-0.0607207	0.0790327	0.108847	-0.0668471	-0.0956318
	37	0.119068	0.0488552	0.368955	0.126882	0.153927
	38	-0.0122516	-0.0128307	-0.0382354	-0.00894659	-0.00719293
	39	-0.0497888	0.0453925	0.0694612	-0.0446426	-0.00443055
	40	0.13666	0.152604	0.374402	0.169081	0.109787
	41	0.0315934	-0.022712	-0.0472929	0.031506	0.0156337
	42	0.0362842	0.0700116	0.123263	0.0314307	0.0277063
	43	-0.0496969	-0.0125173	0.0142114	-0.0565671	0.00119461
	44	0.032761	-0.0102121	0.0691389	0.0221103	0.0331286
	45	-0.0110948	0.0387978	0.0280333	0.0179575	0.051968
	46	0.017902	0.0158421	0.0423255	0.0151462	0.0169017
	47	0.0309506	0.0302093	0.104507	0.0338139	-0.00467568
	48	0.00973469	0.069291	0.14509	-0.0100178	0.0376598
	49	0.026306	0.0769162	0.139337	0.0183145	0.0437365
	50	-0.000557497	0.0123249	0.057541	-0.0182325	-0.0208795
	51	0.0451628	0.031651	0.0915201	0.0457616	0.00121178
	52	-0.00554362	0.0507692	0.0932534	-0.00411147	0.014606
	53	0.010404	0.0112435	0.03966	0.00871346	0.00833621
	54	0.120562	-0.00655292	0.0854713	0.13819	-0.0522691
	55	0.0449383	0.0862058	0.172125	0.0505857	0.0375643
	56	0.013817	0.0126047	0.043836	0.00487541	0.00230772
	57	-0.0252149	0.100917	0.120978	-0.0287477	0.00694666
	58	-0.0260965	-0.0147746	-0.0370445	-0.0246076	-0.0217006
	59	0.0077272	0.0241778	0.0730838	0.00446908	0.01545
	60	0.0540759	0.0227897	0.111317	0.0166733	0.00342825
	61	-0.0257275	-0.0343764	-0.0794321	-0.0216718	-0.029817
	62	0.0743782	0.0928473	0.156191	0.0577711	0.0564425
	63	-0.0320139	0.0647402	0.0772022	-0.0286652	-0.00430638
	64	0.0107708	0.0267112	0.0682228	0.0199138	0.0319661
	65	0.0137768	0.0322956	0.126031	-0.00156442	-0.00133577
	66	0.0170884	0.011123	0.0584715	0.0152841	0.00735882
	67	-0.0639228	0.101398	0.141693	-0.0693667	-0.034399
	68	0.00135887	0.0304699	0.132267	0.00883293	0.01444
	69	-0.0075412	-0.0126324	-0.0100397	-0.00775846	-0.00197347
	70	0.0387146	0.0730459	0.165898	0.0602423	0.0153565
	71	0.0861255	0.0367378	0.0516029	0.105762	0.0444779
	72	0.00725116	-0.00525871	0.0104482	0.00209789	-0.0104466
	73	0.0307402	0.0451839	0.0852527	0.0386254	0.0266536
	74	0.00549196	0.0263155	0.0469424	-0.00813505	0.00660822
	75	0.00223845	0.0833385	0.121674	-0.00416975	0.0205101
	76	0.0474278	0.0911241	0.196634	0.056281	0.044281
	77	-0.0192992	-0.036651	-0.0293739	-0.0186659	-0.0125309
	78	0.0107045	0.0127563	0.0552997	-0.00911151	-0.00392634
	79	-0.0169903	-0.0126276	-0.0113946	-0.011173	0.00243453
	80	0.0375257	0.0343845	0.0449191	0.0502988	0.0202945
	81	0.0489459	0.0800086	0.25058	0.0503253	0.0742203
	82	0.0240058	0.0385609	0.0718503	0.0265293	0.0375807
	83	0.0154203	0.0930534	0.120521	0.0179125	0.0275706
	84	0.0171818	0.010914	0.0919846	0.0128494	0.0234359
	85	0.0558585	0.0546189	0.124039	0.0606797	0.0277645
	86	0.0179634	0.00398139	0.0412141	0.0208558	0.00419576
	87	0.0160769	-0.0059609	0.0263815	0.0228701	-9.85768e-05
	88	0.0420996	0.0457432	0.0793632	0.0588687	0.0739775
	89	0.0171165	0.0649133	0.0593566	0.0134733	0.0282793
	90	0.0848196	0.0976896	0.190017	0.082883	0.043186
	91	0.000428817	-0.00645338	0.000198709	0.00308523	0.00671683
	92	-0.00710515	-0.0073761	-0.0305423	-0.00280349	-0.000557977
	93	-0.0169345	0.00587533	-0.0814599	-0.0158632	-0.0225445
	94	-0.0144297	-0.0265851	-0.000723722	-0.0296586	-0.0156882
	95	0.012986	0.0102525	0.0380841	0.0225501	0.00992207
	96	-0.0231103	-0.000544677	0.0293605	-0.0222978	-0.0213043
	97	-0.0227916	-0.0446594	-0.0165572	-0.00986778	-0.030342
	98	0.133427	0.150455	0.383491	0.15658	0.153285
	99	-0.0218406	0.0188131	0.0283165	-0.0366971	0.0162057
	100	0.051723	0.0821539	0.163198	0.0666885	0.054048
	101	-0.000283745	-0.0118	0.00647118	0.010281	-0.0197098
	102	-0.00767201	-0.00714994	-0.0139633	-0.00619935	0.00133803
	103	0.115181	0.0661334	0.165723	0.123227	0.0825888
	104	0.00906961	0.0292547	0.0830475	0.00412585	0.0287556
	105	0.0297917	0.0406216	0.0669318	0.0450263	0.0288247
	106	-0.0140987	0.0315401	0.0686791	-0.00695716	0.014838
	107	0.053846	0.0359058	0.117608	0.0591104	0.00552612
	108	0.00667034	0.102327	0.13724	-0.00496312	0.0122418
	109	-0.00321497	0.0632169	0.0883731	-0.0130937	0.0279443
	110	-0.00945786	0.0402903	0.0451078	0.0187062	0.0488991
	111	0.0473556	0.0572318	0.115608	0.0683541	0.0354933
	112	0.151854	0.158529	0.41418	0.190861	0.123053
	113	0.0212711	0.0594073	0.11797	0.0147915	0.0156474
	114	-0.00579923	-0.00509917	0.0208441	-0.0101908	-0.0231942
	115	-0.00262585	-0.0244353	-0.0181645	-0.00620613	-0.00795265
	116	0.0357078	0.0386342	0.0851462	0.0338618	0.0229595
	117	0.0221039	0.0249797	0.071523	0.0226124	-0.0068918
	118	0.00639622	0.0389505	0.109056	0.0102566	-0.00211894
	119	-0.0107413	-0.0182082	-0.00139456	-0.0188425	-0.00874205
	120	0.0876801	0.119599	0.202567	0.0940555	0.0970379
	121	-0.00720519	-0.00918649	0.00433915	-0.0210438	0.00757136
	122	-0.00906778	-0.0114836	0.0129857	-0.0162131	-0.0294593
	123	-0.00225399	-0.0148561	-0.0132204	-0.010087	-0.00284975
	124	0.0175791	-0.0337714	0.00802231	0.00931071	-0.0263576
	125	-0.00849049	0.00757041	0.053967	-0.0233377	0.0112539
	126	0.0235105	-0.00919332	0.081541	0.0222486	0.00161275
	127	-0.0171033	-0.00600551	-0.0109951	-0.0212299	-0.000407539
	128	0.00404893	-0.000878176	0.0179005	0.00380605	0.00179902
	129	-0.0345399	-0.00882074	-0.0177809	-0.0414873	-0.0192805
	130	-0.0448251	-0.0232456	0.00197458	-0.0687186	-0.028347
	131	-0.00516929	-0.0173594	0.00666883	-0.00596703	-0.00396485
	132	-0.00078738	0.00418818	0.0133716	-0.00221582	-0.0020619
	133	-0.0111344	0.00812434	0.0498676	-0.0130988	-0.0194433
	134	0.0530169	0.0994579	0.178079	0.0550412	0.0550584
	135	0.0105319	0.0291577	0.0290396	0.0111676	0.0174753
	136	-0.0274196	-0.0372147	-0.062207	-0.0254669	-0.0189117
	137	-0.0522474	-0.0521587	-0.0599386	-0.0599771	-0.0176712
	138	-0.00720919	-0.00633878	-0.00112841	-0.011071	-0.012671
	139	-0.0270909	-0.00312091	-0.00098586	-0.0219435	-0.0173208
	140	0.0105587	0.00641144	0.0296937	-0.0009311	0.00963138
	141	-0.0556819	0.0394156	0.0482612	-0.0645241	-0.0106003
	142	0.00608285	0.00619925	0.0404692	-0.000283749	0.00315776
	143	-0.053131	-0.0522944	-0.0889517	-0.0290042	-0.0469271
	144	0.0638386	0.148848	0.316774	-0.00417628	0.0490486
	145	-0.00033276	0.0353869	0.0692235	-0.016411	0.02072
	146	0.0139226	0.0581315	0.021759	0.00213764	0.00395881
	147	-0.00347987	0.00175712	0.00558937	-0.000603826	0.0104456
	148	-0.0460461	-0.00363306	0.077311	-0.0493835	-0.0353098
	149	0.0391149	-0.0628858	-0.0684542	0.047844	-0.0676169
	150	0.0190561	0.0616683	0.146117	0.0442846	0.0459968
	151	0.11131	0.127685	0.36922	0.11409	0.163627
	152	-0.00497431	-0.00604966	0.000219109	-0.0036454	3.90493e-05
	153	0.0244327	0.0125284	0.0851683	0.0459157	0.0202489
	154	-0.00705742	-0.00647147	-0.0356248	-0.00325915	-0.00720487
	155	-0.00465917	-0.0082324	0.00531081	0.00691498	0.00849444
	156	0.0105008	0.00929506	0.00841702	0.00990782	0.0107696
	157	-0.0364846	-0.0850669	-0.139359	-0.0334299	-0.0225328
	158	0.0244919	0.0456914	0.0683033	0.028839	0.0163174
	159	-0.00948628	-0.00592483	0.00621381	-0.0091934	-0.0130146
	160	-0.0544548	0.0223937	-0.0905829	-0.0601658	-0.0760589
	161	-0.0131974	-0.0110975	-0.158517	0.0200441	-0.0168451
	162	-0.0390093	-0.0416463	-0.0516892	-0.0485128	-0.0221027
	163	-0.0543419	-0.0970738	-0.111701	-0.0536035	-0.0475714
	164	0.0033787	0.0115903	0.0143465	0.00117573	0.00380456
	165	-0.0288054	-0.0304442	-0.0680745	-0.0239723	-0.0461387
	166	0.0482376	0.066999	0.102347	0.0541647	0.0429443
	167	-0.00338459	0.00114528	-0.0016888	0.0106828	-1.71989e-05
	168	-0.00595416	-0.0185039	-0.0257914	-0.0113243	0.0149242
	169	0.0115641	-0.030739	-0.0255496	0.00955544	-0.0115063
	170	0.0786232	0.092313	0.1589	0.0615989	0.0617822
	171	-0.0644394	-0.0414315	-0.137409	-0.0750411	-0.0191711
	172	-0.122999	-0.0952058	-0.109718	-0.0976851	-0.0651923
	173	-0.0290597	-0.0377333	-0.0562989	-0.0316576	-0.00595191
	174	-0.00404118	0.000901297	-0.00414152	-0.00148002	-0.0026196
	175	0.000533441	-0.0243012	-0.0269386	0.00457381	-0.0028429
	176	-0.0325413	-0.0402616	-0.0162124	-0.0497547	-0.0286873
	177	0.00226421	0.0437005	0.0382611	0.00449298	-0.003878
	178	0.0170719	0.091573	0.0623859	-0.00962093	0.0644388
	179	-0.0411487	0.0742734	0.0867223	-0.0369433	0.0123919
	180	0.119179	0.102367	0.295288	0.114017	0.0797541
	181	0.0315434	0.0599789	0.12468	0.0335461	0.021888
	182	-0.0566924	0.0166197	0.0226439	-0.0650344	-0.0142465
	183	0.145333	0.135547	0.374348	0.162723	0.115589
	184	-0.099318	-0.00324069	0.019605	-0.110011	-0.0582172
	185	-0.0272354	-0.0213495	-0.0855614	-0.0191913	-0.0297621
	186	-0.0621365	0.0623209	0.0835139	-0.0661656	-0.0201699
	187	-0.0917394	-0.0219437	0.063781	-0.113725	-0.0787499
	188	-0.0465166	-0.0564086	-0.0704938	-0.0405939	-0.0303682
	189	-0.00527813	0.010901	-0.0278956	0.00785627	-0.0136289
	190	-0.00201135	0.0103594	0.0242486	-0.0101039	0.00557925
	191	-0.0146475	-0.0140833	-0.0292425	-0.00917909	-0.00878363
	192	-0.00942756	0.0803295	0.145237	-0.0231851	0.0241965
	193	-0.00514038	-0.043813	-0.0724322	-0.00688716	-0.0228466
	194	-0.00241706	-0.00287862	0.0121433	-0.00132077	-0.0023132
	195	-0.044528	0.0321625	0.117932	-0.0404482	-0.0538431
	196	-0.0169919	-0.00610106	-0.00978825	-0.0182642	-0.0172502
	197	0.00505097	-0.00339913	0.0171307	-0.0063269	-0.0136142
	198	-0.0252128	-0.0263066	-0.0830318	-0.0266212	0.00556332
	199	-0.0240683	-0.0376764	-0.0793448	-0.020106	-0.026679
	200	-0.0220304	-0.00710279	0.0150917	-0.0121769	-0.0228721
	201	-0.045713	-0.0750467	-0.117287	-0.0474282	-0.0525996
	202	0.00999217	0.0226615	0.00372894	0.00583489	0.00107806
	203	0.0347522	0.0620394	0.122124	0.0318356	0.0441821
	204	-0.0307989	0.00117504	0.0612249	-0.0245718	0.000150549
	205	0.0512361	0.0458954	0.0989153	0.0498437	0.0292138
	206	-0.0510073	-0.0642585	-0.133238	-0.0481079	-0.0553815
	207	0.114553	0.183879	0.321455	0.148694	0.116595
	208	-0.026353	-0.0706003	-0.0256047	-0.0217966	-0.022549
	209	0.0200662	0.0444372	0.149549	0.0292812	0.0327521
	210	-0.0363847	-0.0471798	-0.121589	-0.0348055	-0.00560293
	211	-0.018291	-0.0351265	-0.0768209	-0.0281843	-0.00456838
	212	-0.039188	-0.0506877	-0.0893521	-0.0319368	-0.0210314
	213	0.0862616	0.0336501	0.121797	0.0798759	0.0256132
	214	0.119947	0.061113	0.162963	0.148908	0.0706526
	215	-0.00409215	0.00191198	-0.00649365	-0.00401726	-0.00240892
	216	0.00139469	-0.00433478	0.00181403	0.000787493	0.000427922
	217	-0.019698	-0.0325544	-0.0440665	-0.0258592	-0.0329403
	218	-0.0279802	-0.0361127	-0.00611623	-0.0407965	-0.0208274
	219	0.00926474	-0.0124816	0.0544887	0.00110588	-0.0271889
	220	-0.0827386	-0.0813541	-0.18916	-0.108682	-0.0937217
	221	-0.00727898	-0.00398673	0.071469	-0.00983484	-0.0122292
	222	-0.00393499	-0.00423436	-2.13273e-05	0.00568349	-0.00148941
	223	0.044695	0.0434212	-0.0355738	0.04958	-0.00709487
	224	-0.0537161	-0.0544766	-0.0191784	-0.0779181	-0.047506
	225	0.12202	0.0538119	0.347575	0.185972	0.0204213
	226	-0.0386547	-0.0594468	-0.139652	-0.04989	-0.0536548
	227	0.132528	0.116	0.303308	0.092661	0.11838
	228	0.0349382	-0.0273575	0.11535	0.0525154	-0.0220197
	229	-0.0296237	-0.0712694	-0.0502359	-0.0311859	-0.0357716
	230	-0.0202411	-0.00756164	0.0156818	-0.0362924	-0.0177243
	231	-0.0523767	-0.00297532	-0.0137704	-0.059187	-0.0301295
	232	0.0429373	0.0265008	0.0692642	0.0680158	0.0340744
	233	0.0519395	0.097252	0.157821	0.046866	0.0153482
	234	0.0327581	0.00654703	0.0339247	-0.00708147	-0.0192375
	235	0.0961483	0.116559	0.224938	0.10168	0.0878265
	236	-0.0447847	-0.0524269	-0.155081	-0.0692833	-0.063185
	237	0.112362	0.111615	0.267844	0.0606118	0.112104
	238	-0.00944871	-0.0125664	-0.0524593	-0.0220712	-0.0356402
	239	0.00769482	0.0013176	-0.00342731	0.00242185	0.00146502
	240	-0.0651618	-0.0713311	-0.126317	-0.0854766	-0.0978811
	241	-0.079966	-0.027393	0.0262567	-0.114912	-0.0893875
	242	-0.0161101	-0.00590187	-0.021165	-0.0202078	-0.00795489
	243	-0.0206791	-0.0234684	-0.121426	-0.0249344	-0.0121089
	244	-0.0278048	-0.0368043	-0.0552089	-0.0180643	-0.0366344
	245	0.00644882	0.00313011	0.0616613	-0.0115068	0.00103147
	246	-0.0294308	-0.031977	-0.123156	-0.0383703	-0.0250183
	247	-0.00444571	-0.000769987	-0.000314133	0.0143869	-0.00699664
	248	0.0627597	-0.0312689	0.0947683	0.0654761	-0.0461401
	249	-0.0340072	-0.0494621	-0.0619011	-0.0335238	-0.0214749
	250	-0.0294362	0.0714669	0.099127	-0.0404229	-0.0415429
	251	-0.00968866	-0.0732363	-0.0387263	-0.00093022	-0.0376355
	252	-0.0316095	-0.055501	-0.0554422	-0.0375832	-0.0401148
	253	-0.0278105	-0.018066	0.0186167	-0.0260238	-0.027345
	254	-0.00174228	-0.000504789	-0.0415736	0.00333392	-0.00827549
	255	0.0425825	0.0663473	0.21947	0.041878	-0.00401239
	256	-0.0209364	0.0010344	-0.0235307	-0.0182811	-0.0124939
	257	0.00146686	0.0170234	0.0267188	0.00433732	0.0074265
	258	0.147277	0.147647	0.367288	0.155558	0.121113
	259	-0.0224529	0.0602901	0.0638191	-0.0434689	0.00350926
	260	-0.0562235	0.0380382	-0.0351916	-0.0724189	-0.0211744
	261	-0.0239753	-0.0140471	0.000668954	-0.0190269	-0.0109395
	262	-0.0340204	-0.0649499	-0.0777632	-0.049523	-0.0402015
	263	-0.00670907	0.0558986	0.130677	-0.000761868	0.0160506
	264	-0.011573	-0.00933112	-0.0310776	0.00391131	0.00482135
	265	0.0164979	0.0499526	0.0464406	0.00723201	0.0173631
	266	-0.0193066	-0.0554862	-0.0470453	-0.0103645	-0.0246335
	267	0.00825961	0.00659099	0.0109356	-0.00780766	-0.00303256
	268	0.134377	0.120256	0.170813	0.148381	0.0984912
	269	-0.0480185	-0.0445363	-0.045306	-0.0607991	-0.0820595
	270	-0.0137922	0.0867817	0.122	-0.0141802	-0.012905
	271	-0.019784	-0.0117861	-0.0158491	-0.0236467	-0.0273191
	272	0.0142157	0.0559129	0.0636838	0.00336415	0.0157235
	273	0.0061598	0.0415798	0.0393031	0.00450358	-0.00587842
	274	-0.000177505	-0.0146932	-0.0246227	-0.00519479	-0.00658359
	275	-0.0175386	-0.0586243	-0.0602377	-0.00492928	-0.0267169
	276	0.0376057	0.0591696	0.0911639	0.052486	0.0441558
	277	-0.0525186	0.00441162	0.0785682	-0.0807894	-0.0383404
	278	0.000885936	0.0287598	0.0715995	-0.00536839	0.0184074
	279	-0.0721407	-0.032827	0.00648271	-0.0670963	-0.0636759
	280	-0.0102109	0.0114941	0.0430875	-0.014626	0.00130529
	281	-0.0237822	-0.034049	-0.0732983	-0.029724	-0.0218567
	282	0.00443292	0.0035377	-0.000110797	-0.00435745	-0.00208378
	283	-0.00596157	-0.0681411	-0.00261318	-0.0220002	-0.0326629
	284	-0.0241903	-0.0211847	-0.183272	-0.0259129	-0.0372172
	285	0.0360607	0.0844839	0.129353	0.0233131	0.0537013
	286	0.0162905	0.169322	0.0574129	-0.0173079	0.0293441
	287	-0.0294442	-0.0390923	-0.0319946	-0.0275235	-0.0412951
	288	0.0234426	0.0431771	0.159516	0.0237446	0.0416001
	289	-0.0411905	-0.0427931	-0.0872424	-0.0375789	-0.0334266
	290	0.000971227	0.0292694	0.0263869	0.00184826	0.000320398
	291	-0.0382319	-0.0580878	-0.0977726	-0.0324218	-0.0353195
	292	-0.0520899	-0.0454762	-0.119542	-0.0515703	-0.0679703
	293	-0.000812637	-0.00421555	0.0108424	-0.00295604	0.000589399
	294	0.125317	0.13084	0.20408	0.136316	0.0697057
	295	-0.00345124	-0.0106983	-0.0665905	-0.0102688	-0.00555712
	296	-0.0263711	-0.0410683	-0.0728944	-0.0214121	-0.0245897
	297	0.0234588	0.0059957	0.0313928	-0.0339122	-0.0300424
	298	0.108534	0.0489893	0.173588	0.106535	0.0411372
	299	0.0270433	0.0619028	0.155497	0.0369627	0.0437037
	300	0.0698724	0.105417	0.180126	0.0612286	0.0380125
	301	0.135306	0.116494	0.271066	0.0944194	0.118033
	302	-0.000464965	0.00599046	0.0105604	-0.000799008	-0.00113759
	303	0.0150935	0.00772591	0.0589198	0.0154124	0.0138578
	304	-0.00084666	0.00584379	0.0196081	0.00106182	0.000471261
	305	-0.0484587	-0.0687369	-0.119706	-0.0315556	-0.042663
	306	-0.0579361	-0.0651392	-0.155669	-0.0542766	-0.0681352
	307	0.0790789	0.108668	0.161749	0.0961091	0.0789207
	308	0.0239751	0.0673265	0.14167	0.0422654	0.0630739
	309	-0.0324392	-0.0404997	-0.102894	-0.0466385	-0.0406703
	310	0.00439035	-0.0167643	-0.0205887	-0.00607345	-0.0168954
	311	-0.00369857	-0.00417616	0.0037199	0.0141945	-0.000602792
	312	0.00116802	0.000221589	0.00487032	0.000209715	-0.00303478
	313	0.0715673	0.0791339	0.0644091	0.103888	0.0226477
	314	0.00428205	-0.024714	-0.078129	-0.0108652	-0.028557
	315	-0.0527135	-0.0359914	0.00781769	-0.0448287	-0.0370687
	316	-0.00467643	-0.00757355	-0.0140053	-0.00418496	0.000313148
	317	0.102555	0.0435763	0.206672	0.167141	0.012092
	318	0.0598398	0.122171	0.254925	0.0492946	0.0548365
	319	0.0493398	0.0800124	0.141009	0.0511064	0.0413234
	320	0.0593673	0.0505606	0.164272	0.0670628	0.0283637
	321	-0.0181233	-0.0448918	-0.0242756	-0.00950851	-0.0146387
	322	0.111881	0.070907	0.131361	0.119745	0.0808992
	323	-0.0171677	-0.0308053	-0.0265336	-0.0128887	-0.0259365
	324	0.0290972	0.0385216	0.113973	0.0329848	0.0369702
	325	-0.00657308	-0.00521828	0.0129199	-0.0113812	0.011482
	326	-0.00885757	0.0176507	0.0232954	-0.0100571	0.00570884
	327	0.00385891	-0.00910846	-0.0558961	-0.012294	-0.0077313
	328	-0.0102617	-0.0263749	-0.0976375	-0.0182455	-0.0177926
	329	0.0529198	0.0910148	0.0791624	0.0555241	0.0265756
	330	-0.00276237	0.00737343	0.00126456	-0.00221849	-0.00515476
	331	-0.0178562	0.00678013	-0.0905054	-0.0328209	-0.041203
	332	-0.0381189	-0.042303	-0.0093489	-0.0313719	-0.0288487
	333	0.0102496	-0.00207267	-0.0223824	0.00359421	-0.0013458
	334	0.0749524	0.0700434	0.199742	0.0816961	0.047448
	335	0.0032757	0.000893104	0.00344464	-0.00333268	-0.00276651
	336	-0.0244611	-0.0327475	-0.111576	-0.00836934	-0.0296596
	337	0.00156721	0.000766556	0.0114253	-0.00502961	-0.00494824
	338	-0.0221343	0.0219998	0.0277738	-0.0568872	-0.0163058
	339	-0.0238566	-0.0462379	-0.0598971	-0.0260126	-0.0469878
	340	0.0437539	0.0701218	0.162787	0.0483635	0.0303589
	341	0.0887029	0.0780897	0.114046	0.0287501	0.0172776
	342	-0.0373038	-0.018109	-0.0394712	-0.0487566	-0.0433212
	343	-0.0618739	0.0111129	0.0595701	-0.0649282	-0.0412722
	344	0.00185474	0.00461543	0.00663718	-4.51674e-06	-0.00467233
	345	0.0182071	-0.0106935	0.0747298	0.019585	-0.00645775
	346	-0.0308948	-0.00306301	-0.0500001	-0.0416857	0.00457561
	347	-0.0431734	-0.0382918	-0.0465371	-0.050788	-0.0337935
	348	0.0312239	0.0250158	0.0826787	0.0600782	0.0258573
	349	0.00853325	0.0175931	0.0767337	0.0235059	0.037815
	350	0.0484252	0.0727545	0.184758	0.0686585	0.0351629
	351	0.00959889	0.0207578	0.0527709	0.00254908	0.0082201
	352	0.0835894	0.185771	0.435391	0.0995935	-0.093693
	353	-0.0271902	-0.010056	0.0322731	-0.00912592	-0.0322411
	354	0.0466635	0.0604229	0.195764	0.060897	0.0056562
	355	0.109328	0.0884774	0.138625	0.120977	0.0865757
	356	0.0439493	0.0806034	0.177677	0.0392089	0.0581954
	357	0.0239037	0.0335833	0.138675	0.0122013	0.0288242
	358	0.0694251	0.0605406	0.186742	0.0668198	0.064888
	359	0.023111	0.0689105	0.106314	0.0423187	0.0587276
	360	0.0180401	-0.0311044	0.0261194	-0.00671517	-0.0138731
	361	-0.0211612	-0.0354352	-0.114181	-0.0165571	-0.02474
	362	-0.0163765	-0.00720433	-0.044763	-0.0234903	-0.0223793
	363	0.0976888	0.0784425	0.195985	0.114944	0.030451
	364	0.0301352	-0.0169449	0.0465788	0.0151743	-0.0233314
	365	0.10687	0.0833263	0.157677	0.120619	0.0806527
	366	-0.0663589	0.00769614	0.0742518	-0.0689219	-0.0457741
	367	0.0588916	0.110684	0.131609	0.0635225	0.0983041
	368	0.0106067	0.0541337	0.142847	-0.00338613	0.0167376
	369	-0.0272709	-0.0217193	-0.0444947	-0.0299457	-0.0240364
	370	0.0027303	-0.0091941	0.00399864	-0.00487188	-0.0030932
	371	-0.0398061	-0.0291167	-0.150487	-0.0333804	-0.0346052
	372	-0.0181864	-0.0173977	-0.0525228	-0.0250368	-0.0131984
	373	-0.00991657	-0.0142194	-0.0875154	-0.0197469	-0.02917
	374	0.0502815	-0.0260721	0.0720473	-0.0108936	0.0075721
	375	0.00840272	-0.00598682	-0.00406494	-0.00129302	-0.000824829
	376	0.0584296	0.0404865	0.124267	0.0582017	0.00695172
	377	0.0505562	0.0612273	0.0606906	0.0678236	0.0201442
	378	-0.0535761	-0.0785323	-0.0979871	-0.0384244	-0.0364132
	379	0.0313611	0.00638633	0.0289126	0.0344949	-0.00161746
	380	0.0399556	0.0584669	0.0566423	0.0092556	0.0129885
	381	0.000443411	-0.000191161	0.00337097	-0.00452721	-0.00523051
	382	-0.013495	-0.0355447	-0.0230767	-0.0167189	-0.0329659
	383	0.0070748	0.00293113	-0.0230694	0.0079164	0.00197473
	384	0.0883698	0.0933299	0.234333	0.0801724	0.0635986
	385	-0.0106185	-0.0554555	0.0592306	-0.0227615	-0.0595716
	386	0.0443954	0.105163	0.24586	0.0799289	-0.0149654
	387	-0.0193498	-0.0314866	-0.0684553	0.0016228	-0.0183162
	388	0.00122749	0.00821707	-0.00456355	0.000929523	0.00276149
	389	-0.0180336	-0.0123219	-0.0854114	-0.0218684	-0.0107282
	390	0.148107	0.199795	0.490242	0.134817	0.0667506
	391	0.0434787	0.113635	0.213614	0.0420662	0.0488209
	392	-0.0337085	0.00722163	-0.0322008	-0.0112597	-0.0117969
	393	0.11559	0.104564	0.163583	0.118749	0.0925246
	394	0.0157738	-0.0454087	-0.0599667	0.00115924	-0.00192114
	395	-0.0225713	-0.0309352	0.00417957	-0.0287574	-0.0282824
	396	-0.0758951	0.0706411	0.106917	-0.109916	-0.0717969
	397	-0.0534873	-0.057777	-0.122379	-0.0642478	-0.0311563
	398	0.0911266	0.0775115	0.150064	0.0939209	0.047369
	399	-0.0246155	0.086756	0.155981	-0.0336338	-0.00588388
	400	-0.024662	-0.022063	0.0554948	-0.095327	0.0187699
	401	-0.035344	-0.0373041	-0.070526	-0.0433674	-0.028058
	402	0.0053017	-0.00545011	0.0013323	0.00267858	-0.00388116
	403	-0.0616412	0.109201	0.125711	-0.0422683	-0.0081589
	404	0.00506925	-0.00343218	0.0171599	-0.00464123	0.00237687
	405	-0.0617174	-0.0685811	-0.00667087	-0.0556649	-0.0504012
	406	0.00904043	0.00187776	0.0442278	-0.00205869	-0.00551661
	407	-0.0354303	-0.0234653	-0.0514646	-0.0524092	-0.0258577
	408	0.0141596	-0.0317396	0.0670873	0.00995547	0.0143784
	409	-0.033242	-0.0598587	-0.178131	-0.036866	-0.0503903
	410	0.105189	0.129631	0.254479	0.125927	0.0940451
	411	0.0604821	0.0214153	0.135915	0.0174085	-0.00206773
	412	-0.0351605	-0.0533562	-0.126911	-0.0156084	-0.0434931
	413	0.105586	0.177567	0.246477	0.109562	0.143095
	414	0.109026	0.0585195	0.141831	0.112453	0.0758128
	415	0.0331447	0.0391532	0.113943	0.0358145	0.00091163
	416	-0.0074177	-0.00112534	0.00497223	-0.000596319	-0.0030882
	417	-0.00934008	-0.020777	0.0103062	-0.0117253	-0.00651735
	418	-0.0104156	0.0378694	0.121869	0.00230926	0.0109471
	419	0.0201666	-0.0168788	-0.0895282	0.0189343	-0.0111028
	420	-0.0150156	-0.0412573	-0.0620432	-0.016381	-0.00583392
	421	-0.00302295	-0.00618033	0.00741488	0.00485607	-0.00179239
	422	0.000563294	-0.0099163	-0.0305213	-0.0326832	-0.0278063
	423	0.0291341	0.0670324	0.154165	0.0112312	0.019111
	424	0.0931739	0.0293297	0.0416372	0.107396	0.00536462
	425	-0.00194245	0.0563497	0.120301	-0.00694381	0.0276173
	426	-0.0541487	-0.0650601	-0.106616	-0.101323	-0.0710275
	427	-0.00189144	-0.00781246	0.00599415	0.00356867	-0.000819376
	428	-0.0133847	-0.0131523	-0.034937	-0.0121951	-0.00543795
	429	-0.0591534	-0.028648	0.0210452	-0.0752469	-0.0194224
	430	0.128357	0.131255	0.314507	0.155376	0.10667
	431	-0.0136211	-0.00782893	-0.00972698	-0.00300362	-0.0147449
	432	-0.00936266	-0.0160298	-0.0552512	-0.0017055	-0.011526
	433	0.154175	0.118912	0.374791	0.154812	0.0886239
	434	0.0242995	0.0303089	0.0935801	0.011555	0.0189693
	435	0.000913502	-0.00677038	0.000426976	-0.00320302	-0.00197551
	436	-0.0466289	-0.0165017	-0.100394	-0.0569682	-0.0447048
	437	0.00137043	0.0136114	-0.00464475	-0.00154353	-0.00478962
	438	-0.00961085	0.0361259	0.0594415	0.0182179	0.0521894
	439	-0.00021696	0.00468426	-0.010133	0.00199888	0.00509583
	440	-0.0291848	-0.0892028	-0.00194448	-0.00749015	-0.0995552
	441	-0.0212257	-0.0097067	-0.0228074	-0.0261066	0.000603063
	442	0.00045974	0.000348228	-0.015112	-0.00470907	0.00143475
	443	-0.0246003	-0.0228187	-0.0815848	-0.0410671	-0.0125935
	444	0.0181244	0.0403455	0.155274	-0.00886803	-0.0907234
	445	-0.00200448	0.000203775	0.0234559	0.00586608	0.00500164
	446	-0.0079289	-0.0190918	-0.0838056	0.00033144	-0.013609
	447	-0.00918264	-0.00476364	0.0147595	0.00248429	-0.00209258
	448	-0.00592493	-0.00464796	0.0237466	-0.0161295	-0.00268221
	449	-0.0087552	0.0715622	-0.0640479	0.0351122	0.0372418
	450	-0.0315371	-0.0774846	-0.127468	-0.0186631	-0.0627096
	451	0.145042	0.151143	0.315537	0.177647	0.131571
	452	0.0429102	0.0652752	0.158948	0.0513634	0.028911
	453	0.00380401	0.00252493	-0.00341799	0.00459933	0.00281596
	454	-0.000917499	-0.0116276	0.00763375	0.00364248	0.00443526
	455	0.0556415	0.0581332	0.135187	0.0347723	0.0276404
	456	0.071187	0.0489795	0.141352	0.100497	-0.033473
	457	0.135838	0.0661298	0.232198	0.152486	0.120857
	458	0.0836226	0.0372483	0.0697311	0.0725713	0.0524819
	459	-0.0131475	-0.0577733	-0.0238936	-0.0184356	-0.0240768
	460	-0.0356624	-0.0391976	-0.0725734	-0.0242259	-0.0503346
	461	-0.0241628	-0.0222489	-0.00892908	-0.0152914	-0.00830983
	462	-0.00709311	-0.0486033	-0.0329001	-0.0125333	-0.0169057
	463	-0.00226244	0.0625849	0.134346	0.0098259	0.0379416
	464	0.0653556	0.060989	0.160514	0.0279085	0.033081
	465	0.0504449	0.0475168	0.155003	0.0661764	0.0436195
	466	0.115822	0.200145	0.376356	0.161697	0.129058
	467	0.0572689	0.0495534	0.139381	0.00510221	-0.0101831
	468	0.0361486	0.0618018	0.141214	-0.00279272	0.000476872
	469	0.0460403	0.0784027	0.123272	0.0949406	0.0804916
	470	0.0643645	0.037814	0.135079	0.0233838	0.00086821
	471	0.0422538	0.0355805	0.113153	0.0391795	0.0205706
	472	-0.049221	0.0644827	0.0866113	-0.0655877	0.000325793
	473	0.13026	0.192277	0.316519	0.174569	0.115885
	474	-0.000562616	-0.00133012	-0.00732608	-0.00198516	0.00496055
	475	-0.00416309	0.000599453	-0.00420767	-0.00168925	0.00156027
	476	-0.0120784	0.0287412	-0.102334	-0.00393529	-0.000458128
	477	-0.0466871	-0.0257956	0.0241447	-0.0204971	-0.0494759
	478	0.0576539	0.100178	0.15891	0.0821927	0.0629157
	479	0.0655992	0.0770313	0.169456	0.0678669	0.044284
	480	0.0514057	0.00435056	0.0738109	0.060558	0.00680038
	481	0.0135759	-0.0333831	0.0117694	-0.0383138	-0.0758276
	482	0.147274	0.227562	0.450173	0.157716	0.0973052
	483	0.109542	0.0879754	0.232836	0.140897	0.0613251
	484	0.191067	0.254942	0.520133	0.176118	0.157873
	485	-0.014429	-0.0301051	-0.0203751	-0.0242284	-0.0299693
	486	0.141625	0.218825	0.403406	0.179191	0.136447
	487	0.0203055	-0.00122183	0.0113288	0.0372871	0.00580813
	488	0.0977547	0.0946213	0.23125	0.0899351	0.0573025
	489	0.0159822	0.129468	0.202565	0.0190589	0.0401947
	490	0.0150776	0.0602367	0.0613551	0.000690681	0.00170717
	491	-0.00899432	0.0181348	0.0149564	0.00633052	0.0373927
	492	0.0102224	0.0386259	0.122389	0.0172264	0.0357529
	493	0.00526371	0.00720752	0.0983426	-0.00842624	0.00506846
	494	0.000369481	0.00413657	-0.00723744	0.0127314	0.00434409
	495	0.0551585	0.0880503	0.154636	0.0259562	0.0440478
	496	0.0696193	0.100812	0.219677	0.0742977	0.063655
	497	0.00327145	0.0080495	0.114853	-0.0124081	0.0180747
	498	0.069815	0.0632297	0.19263	0.102521	0.0975576
	499	0.0543842	0.0494523	0.109487	0.098821	-0.0349706
	500	0.00869576	-0.00966417	0.0724285	-0.000605365	-0.00667621
	501	0.104016	0.0512394	0.251659	0.115759	0.0739008
	502	0.079242	0.049788	0.132424	0.0859963	0.0250686
	503	0.032883	0.200891	0.0151531	0.00570791	-0.0800078
	504	-0.00132944	-0.00134188	-0.0253429	0.00623914	0.00434435
	505	0.126201	0.201061	0.337158	0.156136	0.141512
	506	-0.0385409	0.0860915	0.147053	-0.0173958	0.036452
	507	0.0387634	0.0738273	0.172141	0.0344604	0.0353467
	508	-0.00451944	0.000711337	0.0751394	-0.048361	-0.00547383
	509	0.172938	0.163343	0.541693	0.170211	0.0725319
	510	0.00922512	0.00434163	0.108145	0.00240743	0.0186116
	511	0.0965095	0.127749	0.174857	0.115937	0.0950282
	512	-0.0107776	-0.00832645	0.0280713	-0.0132885	0.00302064
	513	-0.0173198	0.0371331	0.0351841	0.000280668	0.0503045
	514	0.0659611	0.0755074	0.221776	0.0957446	0.0882446
	515	0.0215241	0.0269763	0.0308805	0.0160639	0.00204393
	516	0.0728797	0.116107	0.234569	0.0892578	0.0915552
	517	-0.0193068	-0.0338142	0.0568593	-0.0326453	0.0149367
	518	-0.0106056	-0.00415251	0.0423614	-0.0154861	0.0139294
	519	0.0585432	0.05362	0.186548	0.0685145	0.0174081
	520	0.00715855	0.043513	0.061309	0.0314895	0.0469484
	521	0.0557652	-0.029582	0.0807433	0.045648	0.0220435
	522	0.16209	0.209115	0.523543	0.180356	0.110492
	523	-0.00127422	0.00831641	-0.00367748	-0.00394947	-0.00399147
	524	0.0241002	0.00615627	0.134216	0.0191383	-0.00408659
	525	-0.0622636	0.0608894	0.0789844	-0.0368756	0.00101185
	526	0.00428886	0.00270888	0.078185	-0.0216331	-0.0229189
	527	0.0149686	0.0376295	0.107636	0.0214267	0.0110553
	528	0.013751	0.0693371	0.0515252	0.0174832	0.00958691
	529	0.0354801	0.029801	0.164452	0.0178032	0.0123409
	530	0.139111	0.251194	0.438518	0.145112	0.111281
	531	0.0311109	0.0207348	0.173427	0.00707994	-0.00190234
	532	0.0387358	0.0399338	0.0386849	0.0572145	-0.0113688
	533	0.0585221	0.0420973	0.143782	0.0604263	0.0378267
	534	0.0445008	0.0510943	0.15366	0.0399567	0.0384262
	535	0.0381415	0.0963434	0.18121	0.043597	0.0699457
	536	0.00415805	0.104869	0.157004	-0.020188	-0.0145283
	537	0.057817	0.0443487	0.128437	0.0597877	0.0365543
	538	0.0480569	0.0036029	0.123219	0.0247291	0.0569024
	539	0.00307742	-0.0056173	0.0339156	-0.00745466	0.00135189
	540	0.06453	0.0439609	0.12727	0.0875335	0.0744808
	541	0.0528693	0.0367482	0.145989	0.0501505	0.0443264
	542	-0.0204896	-0.0564609	0.00730959	0.000633102	-0.0306735
	543	0.073714	0.0461946	0.157756	0.0353636	0.00920398
	544	-0.0782566	0.0203453	0.0550242	-0.0888115	-0.00750769
	545	0.0214197	0.0230243	0.0505883	0.00755418	-0.00721895
	546	0.0681622	0.104361	0.218914	0.0820856	0.0835188
	547	0.00352586	-0.0178937	0.0666383	-0.006827	-0.0138182
	548	0.0391804	0.0117575	0.0843956	0.0307783	0.0122714
	549	0.0452244	0.0828285	0.126202	0.0441596	0.0584024
	550	-0.0204483	0.025179	0.0297379	0.00373595	0.0447921
	551	0.0610639	0.020712	0.12598	-0.0382396	-0.100506
	552	0.0813546	0.075056	0.191647	0.0710958	0.04211
	553	0.00143837	0.0846013	0.112927	-0.0110211	0.0116813
	554	-0.0352685	-0.0419832	-0.0253323	-0.0389389	0.00698996
	555	0.044022	0.0231483	0.154026	0.043085	0.0235307
	556	-0.0869448	0.0589825	0.0665104	-0.0859364	-0.107384
	557	0.0922663	0.0956982	0.113283	0.0621908	-0.0136166
	558	0.145722	0.16828	0.425596	0.137048	0.0342016
	559	0.122926	0.110246	0.303155	0.0878641	0.140671
	560	0.0498576	0.0614504	0.203193	0.0628996	0.0208263
	561	0.192159	0.221433	0.383129	0.220897	0.151877
	562	-0.0187127	-0.00711178	-0.031139	-0.00927458	8.18518e-05
	563	0.0222037	0.0377165	0.103702	0.0116774	0.0173723
	564	0.0495061	-0.0282099	0.0781894	0.00811547	-0.0408807
	565	0.0202375	0.028743	0.169875	0.0114212	0.00668309
	566	0.0675641	0.0921186	0.181224	0.0553677	0.067459
	567	0.0859389	0.0876356	0.206536	0.0921277	0.0586729
	568	-0.0420138	-0.00216114	-0.0145746	-0.0651876	0.0403947
	569	0.0154587	0.037431	0.0800605	-0.0025432	0.0253885
	570	0.00740509	0.0171265	0.0719301	0.00285689	0.0110181
	571	-0.0158214	0.0199731	0.0362331	0.00651362	0.0407208
	572	0.0663561	0.0552025	0.0991338	0.0847624	0.0831573
	573	-0.0300696	0.00189325	0.0468107	-0.047981	0.00787389
	574	0.0304834	0.03907	0.103709	0.0370853	0.0301837
	575	-0.0193033	-0.0401915	-0.050594	-0.0360158	-0.0156448
	576	0.0589129	0.0499289	0.155944	0.0614012	0.0319864
	577	-0.0568148	-0.0424149	0.0596942	-0.0793017	-0.0311975
	578	0.0575105	0.112328	0.1491	0.0399385	0.0581137
	579	0.0413818	0.0257631	0.0886969	0.0308897	0.00292709
	580	-0.0545956	-0.0373065	0.0211178	-0.083611	5.66858e-06
	581	0.14244	0.129603	0.21533	0.102818	0.118527
	582	-0.0302527	0.0760674	0.175362	-0.0251477	0.0127112
	583	0.0121416	0.0001061	0.0467288	-0.00213996	0.00735141
	584	-0.00614158	0.0341634	-0.054561	0.00448766	0.0148445
	585	0.0832507	0.117994	0.204813	0.0719822	0.09726
	586	-0.0542918	0.0367984	0.0878478	-0.0318769	-0.0105701
	587	0.0179483	-0.014621	0.0967943	0.00249244	-0.00116345
	588	0.0456164	0.0422549	0.102465	0.0570549	0.0388402
	589	0.162823	0.172139	0.368676	0.19954	0.124419
	590	0.0316761	0.0265187	0.109419	0.0287967	0.0274384
	591	0.083452	0.12164	0.246171	0.0975299	0.0707599
	592	0.0505982	0.00500897	0.133226	0.054108	-0.0108687
	593	0.00765199	-0.00807857	0.121808	0.0186564	0.0030656
	594	0.0357762	0.0708559	0.190664	0.0539717	0.0190343
	595	0.0396807	0.0409991	0.11522	0.04018	0.0375666
	596	-0.00207686	0.0466093	0.088169	0.027924	0.0681644
	597	-0.0424075	0.0743433	0.100033	-0.0157425	-0.0303721
	598	0.0488198	0.0111289	0.154055	0.0706002	-0.00725059
	599	-0.0455943	-0.01985	-0.00510955	-0.0366855	-0.0320326
	600	-0.0637214	-0.096279	-0.0962248	-0.0639628	-0.0262146
	601	0.00414151	0.0422903	0.0773826	0.00256617	0.000575102
	602	-0.0256429	0.0294937	0.0131839	0.014902	0.0446293
	603	0.0431966	0.0710464	0.182627	0.0194193	0.0559163
	604	0.181422	0.24741	0.422496	0.159968	0.153456
	605	0.000213216	0.0565566	0.117066	-0.00276495	0.014351
	606	0.0238002	0.0391797	0.0275996	0.00579593	0.0200579
	607	0.044119	0.113679	0.202753	0.0543982	0.0699912
	608	0.0530041	-0.0526485	0.100158	3.15344e-05	-0.136432
	609	0.0328765	0.0203622	0.0828308	0.0170614	0.0316199
	610	-0.00426847	0.0168798	-0.012573	0.00302896	0.000872662
	611	-0.0185075	-0.0217924	-0.0911174	-0.0016703	-0.0227095
	612	-0.0431233	-0.151274	-0.0868987	-0.0728873	-0.0651192
	613	0.08532	0.0572351	0.279304	0.0997054	0.0119301
	614	-0.0362532	0.0709076	0.113136	-0.0415101	-0.0193575
	615	0.0244947	0.0139729	0.0792601	0.0232613	0.020374
	616	-0.0618554	0.0237887	0.0657526	-0.0684477	0.00021554
	617	0.0337305	0.00967572	0.0813259	0.0327618	0.0225428
	618	-0.0134974	-0.0780453	-0.0517344	-0.03591	-0.0220251
	619	-0.0384611	-0.0782324	0.00210176	-0.0923845	-0.0548624
	620	0.0267382	-0.266434	-0.337247	-0.0105505	-0.215163
	621	0.0182378	-0.0710809	0.110425	0.00326789	-0.0495111
	622	0.017392	0.00633087	0.0846551	0.00366435	-0.0208406
	623	0.00408179	-0.0505827	0.049652	-0.0183684	-0.0790593
	624	0.0116364	-0.0195825	0.0168473	-0.0323829	-0.0910678
	625	0.0196579	0.0119847	0.0939474	0.0348813	0.00817554
	626	0.0823103	0.0257239	0.141421	0.0393338	-0.0224139
	627	-0.0214181	0.0226852	0.0603735	-0.0270767	0.0062088
	628	0.0361019	-0.0251427	0.00484208	0.0490363	0.0391729
	629	-0.0540723	0.0489629	0.0902085	-0.0507592	0.0119107
	630	-0.0300758	0.035355	0.0816476	-0.0391221	-0.00117484
	631	-0.0450904	0.0706365	0.140683	-0.030923	0.0165811
	632	0.0426656	0.0508333	0.131604	0.0412354	0.0417122
	633	0.00122794	-0.0151125	-0.0105971	-0.0270647	0.0165715
	634	0.0219246	0.0915313	0.148709	0.00864909	0.0487251
	635	0.0792314	0.0813661	0.22309	0.0724545	0.044564
	636	-0.0821689	-0.0252124	-0.0509334	-0.0828619	-0.0840999
	637	0.0218215	0.0722361	0.128122	0.0161678	0.0135109
	638	0.00217605	0.0173174	0.138589	-0.037255	0.00992964
	639	0.0217804	0.0876367	0.105576	-0.00231908	-0.0171932
	640	-0.00721132	0.0244084	-0.0787811	0.00640985	0.00632853
	641	-0.0203678	-0.0379411	-0.0173308	-0.0247664	-0.0085326
	642	0.104019	0.150889	0.192241	0.139965	0.103016
	643	0.0297234	0.0257106	0.1075	0.0317486	0.000219951
	644	-0.0130559	-0.0546567	0.0189486	-0.00496028	-0.0180407
	645	0.11829	0.188682	0.367482	0.152477	0.128509
	646	0.0391209	-0.00255976	0.00301849	0.0319068	0.0121572
	647	0.125169	0.156766	0.226733	0.120358	0.133538
	648	0.105729	0.117357	0.184129	0.0635494	0.11326
	649	0.00910989	0.0039962	0.017682	0.000756834	0.0138001
	650	-0.0675815	-0.0508649	0.0714601	-0.0584486	-0.00513299
	651	0.0307289	-0.00632679	0.114529	0.00125788	-0.015085
	652	0.0253028	0.0443072	0.136738	0.0246282	0.035696
	653	0.0134045	0.0359777	0.0310689	0.00831985	-0.00147189
	654	0.0630026	0.0592576	0.0293886	0.0549241	0.0249358
	655	-0.156153	-0.190279	-0.259753	-0.166865	-0.121424
	656	-0.00604704	-0.0245511	0.0142446	-0.00867844	-0.0193572
	657	0.142798	0.148407	0.348576	0.172819	0.117074
	658	0.0104886	0.0144837	0.0924446	0.0135672	0.0141678
	659	0.0493055	0.0463212	0.107972	0.0650642	0.0431773
	660	-0.0140095	-0.0316291	-0.0633576	-0.0521843	-0.0411597
	661	0.0314121	0.0416757	0.0526797	0.0348193	-0.0149069
	662	0.0135142	0.0143677	-0.000238872	0.0343756	-0.0187316
	663	0.110611	0.0900672	0.1605	0.0318465	0.0787368
	664	-0.0414637	0.000373117	0.0292117	-0.0323805	0.0315825
	665	0.0595863	0.0572076	0.22699	0.0692316	0.0304387
	666	0.0345211	-0.0142856	0.0969754	0.0167399	0.016155
	667	0.045444	0.06717	0.145973	0.0708087	0.0308368
	668	0.117958	0.153774	0.247084	0.133485	0.108313
	669	0.0175443	0.0416199	0.031836	0.00227055	-0.0130674
	670	0.106276	0.136505	0.291869	0.116912	0.0771818
	671	-0.0189147	0.0304142	0.0277839	0.0141264	0.0415244
	672	0.0413078	0.0287321	0.098794	0.0347292	0.0247069
	673	0.049707	0.0498769	0.0818798	0.0749429	0.0383882
	674	0.0476127	0.132784	0.260723	0.060356	0.0413638
	675	0.0210839	0.00624441	0.0732544	0.0279593	2.82892e-05
	676	0.0658094	0.0220745	0.10765	0.0140661	-0.0025439
	677	0.0258939	0.0183674	0.11937	0.00937431	0.0315574
	678	0.0773433	0.0378672	0.178307	0.0362337	0.0256595
	679	0.0242449	0.0627897	0.0833649	0.0381057	0.0023908
	680	-0.0515622	0.0446739	0.0918751	-0.0643999	-0.0693335
	681	0.0133311	0.0382582	0.0132579	0.0147972	-0.0154789
	682	0.00388468	0.0608136	0.00836305	0.0180735	0.0102836
	683	0.0834463	0.121286	0.14745	0.0818444	0.0921153
	684	0.00777902	0.0296751	0.139841	0.0103074	0.019227
	685	0.0115058	-0.0347629	0.0342419	-0.0411696	-0.0578398
	686	-0.0208856	-0.00910055	-0.0418432	0.00405811	0.0348653
	687	0.00425452	0.0733816	0.104558	-0.0417257	0.0173411
	688	0.00330634	0.00120189	0.0736438	-0.00704184	0.0145501
	689	0.108248	0.133291	0.222504	0.123511	0.103135
	690	0.0369478	0.0362267	0.157041	0.0187656	0.0472772
	691	-0.0263739	-0.0283816	0.01787	-0.0206679	-0.0520022
	692	-0.00488763	0.00269157	0.0585184	-0.0294184	0.0216784
	693	-0.0340145	-0.0163774	0.0358987	-0.0527091	0.0145218
	694	0.0895482	0.128927	0.147417	0.0794981	0.0795815
	695	0.0127097	0.0235152	0.112038	0.0126865	0.0166008
	696	0.0225601	0.0349657	0.147316	0.0392222	0.042288
	697	-0.043281	-0.0619188	-0.10943	-0.020293	-0.0509566
	698	0.0187168	0.0180162	0.130329	0.0203999	0.00471862
	699	-0.0369993	0.045225	0.112593	-0.00861267	0.0429017
	700	0.0294529	0.0471576	0.122344	0.0306409	0.0511915
	701	-0.0634536	-0.155948	-0.140922	-0.0571773	-0.0877434
	702	-0.0111842	-0.0045499	0.0307668	0.00643632	0.0395699
	703	-0.0582707	-0.0771111	-0.0201177	-0.130716	-0.127661
	704	0.0934885	0.115014	0.169486	0.0874313	0.100735
	705	0.0194867	-0.0628373	0.0128546	0.00963356	-0.0195944
	706	-0.0986782	-0.11901	-0.0630423	-0.0796798	-0.122274
	707	0.0455669	0.0832178	0.172298	0.0700633	0.0547905
	708	-0.00101972	-0.00872488	0.0408706	-0.0131627	0.00428248
	709	-0.0115135	-0.00503912	0.079254	-0.00602722	-0.014736
	710	0.00581155	-0.00626064	0.0447618	-0.00279585	-0.00673279
	711	-0.0193764	-0.0219738	-0.0324593	0.00515831	-0.0011387
	712	-0.00995127	0.0472586	0.075699	-0.0258628	0.0557621
	713	0.0165235	-0.0070717	0.0456998	0.0141275	0.00865735
	714	-0.0652772	-0.0512263	-0.0968189	-0.0732296	-0.0657826
	715	-0.0183413	-0.0579829	-0.032655	-0.0222098	-0.026985
	716	-0.0309304	-0.0353713	0.0249667	-0.0405665	-0.0231946
	717	0.143834	0.253619	0.454092	0.113444	-0.00619411
	718	-0.00575817	0.04126	0.0676181	0.0162221	0.057091
	719	0.0423006	0.118373	0.116285	0.0786713	0.00396881
	720	-0.0921474	-0.213591	-0.118343	-0.0720637	-0.120906
	721	-0.0694383	0.061922	0.000457405	-0.0866048	0.00695081
	722	0.0219655	0.0683283	0.087957	-0.01721	-0.0254403
	723	0.029433	0.0479168	0.0846511	0.0288581	-0.00852731
	724	0.0125822	-0.0116928	-0.116563	0.0419651	-0.000716348
	725	-0.00677596	-0.010882	-0.0638814	-0.00195578	0.00738664
	726	0.0157251	0.0455368	0.099595	-0.0126351	-0.0343622
	727	0.0643243	0.00213284	0.13732	0.0376462	0.0204061
	728	0.0972371	0.228575	0.430307	0.111613	0.0871437
	729	0.0804865	0.101843	0.152936	0.0775293	0.0537198
	730	-0.0465857	0.073245	0.0405423	-0.0597341	0.0237197
	731	0.0228019	0.0456141	0.0763294	0.0134221	0.0118933
	732	0.00189171	-0.0179391	0.0613236	0.000945627	-0.0177541
	733	-0.00597878	-0.0108328	0.00302572	0.00113456	0.00680282
	734	0.043495	0.0420652	0.13736	0.0405244	0.0266899
	735	0.0367649	0.0133284	0.00285243	0.0214384	0.00740508
	736	-0.0178536	-0.0283854	-0.0079307	-0.0286741	-0.0496955
	737	0.00767891	0.0666093	0.113744	0.00317076	-0.00333147
	738	0.00547026	0.0297483	0.109027	-0.00733507	0.011026
	739	0.088862	0.106022	0.245388	0.120336	0.0687823
	740	0.0794544	0.0540213	0.155914	0.127092	-0.0262691
	741	0.00822522	0.0487907	0.0780719	0.021533	0.0373406
	742	0.0280065	0.105294	0.132434	0.060234	0.0783053
	743	-0.0236512	-0.0915303	-0.0643472	-0.035179	-0.0187506
	744	0.0321476	0.0885177	0.0389611	0.0581575	0.0473103
	745	0.136408	0.194182	0.294861	0.156183	0.119797
	746	-0.0247389	0.0348447	0.0738244	-0.0258674	-0.0108984
	747	0.0718107	0.069429	0.19336	0.0442041	0.0587095
	748	0.139425	0.239551	0.662125	0.154725	0.133443
	749	-0.00211901	0.0202254	0.0758947	-0.0399782	-0.00967792
	750	0.0142981	0.00740225	0.105723	0.00320902	0.00628751
	751	-0.0390517	-0.0487746	-0.0215083	-0.0210389	-0.0213781
	752	0.0341715	0.0629092	0.137821	0.0554369	0.040055
	753	0.0286584	0.0828647	0.118121	0.0225362	0.055245
	754	0.0138185	0.0442549	0.103351	0.0255257	0.0224746
	755	0.0358812	0.0363925	0.0484025	0.0360553	0.0111084
	756	-0.01477	0.0562379	0.144228	0.0534453	0.0680133
	757	-0.00555138	0.000329183	0.00959818	-0.0147937	0.00469628
	758	-0.0775198	0.0418408	0.000195525	-0.0809905	-0.0287474
	759	0.0558476	0.0586371	0.147381	0.0938775	0.0924858
	760	-0.000252109	0.0161847	0.119806	-0.020922	0.0126814
	761	0.0106987	-0.00523159	0.0961468	0.026525	0.0114028
	762	-0.0270569	-0.0115879	0.0700882	-0.0153919	-0.00803007
	763	0.0309256	-0.0524861	0.0458149	0.000260242	0.024282
	764	0.0773418	0.181664	0.203501	0.0674251	0.0916065
	765	0.0507881	0.0551561	0.186879	0.0401279	0.0358083
	766	-0.0533344	0.0257295	0.123803	-0.0920332	0.0180955
	767	-0.0539614	0.0618409	0.119042	-0.0367717	0.00260475
	768	0.00236069	-0.0127505	-0.00391011	-0.00497996	-0.0164707
	769	-0.0506217	-0.0247981	0.0459566	-0.088935	-0.0175511
	770	0.096299	0.0922477	0.0841613	0.113539	0.0789704
	771	-0.0493619	0.0424905	0.0903912	-0.0563456	-0.0043874
	772	0.104575	0.166663	0.201782	0.13772	0.108525
	773	0.0151511	0.0267549	0.146743	-0.000974168	-0.0276919
	774	0.0229976	0.0328543	0.116547	-0.0047707	0.0228984
	775	0.0271896	0.0729099	0.19302	0.0578808	0.0605044
	776	-0.00414508	-0.0130048	-0.0945537	0.0241239	-0.0198536
	777	0.0198414	0.0128307	0.0527619	0.018999	-0.0157565
	778	0.0628264	0.0527902	0.138705	0.0558721	0.0301978
	779	0.137393	0.191906	0.340713	0.183851	0.130013
	780	0.000302509	-0.00691086	0.0618761	-0.0148444	-0.0119474
	781	0.116882	0.107076	0.302288	0.101346	0.10959
	782	-0.00648429	-0.0191393	0.0309487	0.00938649	0.000143535
	783	0.01919	0.0135029	0.017582	0.0156813	0.010276
	784	0.0315572	0.0131737	0.119579	0.0315006	0.0184407
	785	0.0425969	0.0448813	0.0988728	0.0345935	0.0334501
	786	0.0144805	0.0535741	0.127128	0.0252841	0.0415696
	787	-0.00860835	-0.0110065	-0.0225343	0.025025	-0.0532862
	788	0.126872	0.0706221	0.170412	0.141153	-0.069176
	789	-0.0259931	0.00879392	0.0183269	-0.0967278	-0.0120401
	790	0.0317071	-0.0111653	0.027346	0.0385237	0.0199877
	791	-0.0514544	-0.00682717	0.124227	-0.0601994	-0.000729821
	792	0.0539565	0.0627854	0.0808436	0.0524056	0.0421726
	793	0.0342786	0.027473	0.0880902	0.0227633	0.00241668
	794	0.0577017	0.0853195	0.157359	0.0597328	0.0770823
	795	0.0601209	0.0277477	0.079896	0.0246711	0.00435642
	796	0.0673601	0.0559566	0.164545	0.0566747	0.0456726
	797	-0.0630901	-0.066797	-0.0138555	-0.056734	-0.054852
	798	-0.0479264	-0.0111293	-0.0573757	-0.0582223	0.00782143
	799	0.0242992	0.057626	0.126272	0.0326548	0.0498986
	800	0.0116815	-0.00307699	0.0865761	0.012044	0.00203107
	801	0.0905746	0.0944196	0.194997	0.0287925	0.0114253
	802	-0.0012075	0.0796964	0.14916	-0.0299447	0.0568355
	803	0.0528425	0.0446347	0.089685	0.0368916	0.0273905
	804	-0.0500924	-0.00991559	-0.1184	-0.0415141	-0.012469
	805	-0.0535346	0.084827	0.146127	-0.0358134	-0.0807473
	806	0.0183896	0.0244207	0.0642551	0.0198807	0.00907429
	807	-0.0380697	-0.00964109	0.00997779	-0.0380591	-0.0115232
	808	0.00431776	-0.00295972	0.0835408	-0.00216201	-0.00737755
	809	-0.0139007	-0.00826031	0.0608048	0.00448962	-0.020003
	810	-0.0266932	0.0194265	0.0353456	-0.0209536	0.047084
	811	0.0512295	0.0579547	0.138536	0.0643136	0.0504594
	812	0.0159782	0.0758041	0.172031	0.0393307	0.0377554
	813	0.0673142	0.0897991	0.121816	0.0749203	0.0495585
	814	0.000317464	-0.24027	-0.0464458	-0.0177369	-0.0513267
	815	0.0650982	0.087754	0.146681	0.0693057	0.0698216
	816	-0.000627709	0.00185249	0.0373276	-0.0129109	-0.00397762
	817	0.044972	0.0560243	0.109916	0.0545878	0.018563
	818	0.0301055	0.0325372	0.110169	0.0394711	0.0514575
	819	-0.103015	-0.095685	-0.252602	-0.0826625	-0.0623516
	820	0.0916262	0.0803298	0.194495	0.0948754	0.00888602
	821	0.0891877	0.120248	0.234157	0.166199	0.0658158
	822	0.00114971	0.0338797	0.105105	0.0075823	0.030667
	823	0.0476776	0.0232935	0.126858	0.0165577	0.031728
	824	0.0584087	0.0236086	0.086821	0.0584733	0.0488041
	825	-0.0089285	-0.0465071	-0.0110877	-0.0168729	0.00154292
	826	0.0461439	0.0415494	0.140004	0.0514129	0.0495244
	827	0.00619009	0.0723724	0.108476	0.0306503	0.0552739
	828	-0.031548	-0.00236821	0.0707359	-0.0610739	-0.0680026
	829	0.0370174	0.0211636	0.141215	0.0291174	0.0301469
	830	-0.00494073	-0.0449413	0.0316124	0.00880243	-0.0241136
	831	0.0330557	0.0735888	0.188113	0.0264702	0.0413985
	832	0.0369687	0.0817392	0.159585	0.0444308	0.0577289
	833	0.0618022	0.171017	0.162036	0.0518481	0.0586352
	834	0.038851	0.11674	0.140339	0.0493595	0.0592415
	835	-0.00225845	0.0119122	0.144931	0.00683626	0.00680559
	836	0.0339451	-0.0293407	0.0590243	0.0274829	-0.00479298
	837	0.00744863	0.00346699	0.0173225	-0.0021395	-0.00422865
	838	0.0608789	0.180417	0.211856	0.0509639	0.071965
	839	-0.0110873	0.000714945	0.0801297	-0.0113309	-0.00204625
	840	-0.00866346	-0.00680789	0.0485568	-0.00791818	0.00835288
	841	0.0420743	0.0209103	0.14303	0.0414962	0.0306216
	842	0.0345023	0.0774496	0.232498	0.0178061	0.00925196
	843	-0.163833	-0.149467	-0.24149	-0.147831	-0.10416
	844	0.059704	0.0696907	0.134664	0.0645403	0.0486006
	845	0.00368604	0.0257416	0.0288228	-0.00787039	0.027539
	846	0.0133681	0.00300131	0.0594808	-0.0041935	0.0079671
	847	0.0355725	0.0250638	0.0723251	0.0482746	0.035928
	848	0.116126	0.0749449	0.128262	0.111816	-0.147763
	849	-0.0083796	-0.0247542	-0.0253307	-0.0037543	-0.00618601
	850	0.0228599	-0.0265522	-0.0118297	0.0119357	-0.018293
	851	-0.0334134	-0.0360862	-0.069093	-0.042381	-0.0607337
	852	0.0512504	-0.0289291	0.121144	0.0319763	0.0186032
	853	0.167076	0.241629	0.329499	0.097948	0.172388
	854	0.0115249	0.0124876	0.105887	-0.0012922	-0.0136045
	855	0.00820296	0.0133953	-0.000948372	-0.00487214	0.00525529
	856	0.0323295	0.0394155	-0.018753	0.0150617	-0.0210421
	857	-0.0572301	-0.0692859	-0.0379267	-0.074455	-0.0419279
	858	-0.0751429	-0.079588	-0.083578	-0.0697817	-0.033866
	859	0.0363479	0.00951135	0.138787	0.00845926	0.0128098
	860	0.117283	0.23247	0.394643	0.132784	0.0668721
	861	0.0184091	0.020495	0.01603	0.0100835	0.0257664
	862	-0.0119114	0.0547154	-0.0407294	0.00680641	0.0111498
	863	0.00113066	-0.0404856	-0.0142892	-0.0181729	-0.0230376
	864	0.0161767	0.107263	0.113251	0.0174498	0.0546341
	865	-0.014409	0.055144	0.0573818	0.0054029	0.0589475
	866	0.0178574	0.0112022	0.0597633	-0.0146859	-0.00183845
	867	-0.00335489	0.060769	0.0561271	0.00154852	0.0402746
	868	-0.0930501	0.000947361	0.0327585	-0.0966116	-0.032365
	869	0.0290926	0.0363026	0.138946	0.0299413	0.0479242
	870	0.0652817	0.112456	0.188469	0.069152	0.0549004
	871	-0.0114585	-0.00468264	-0.0672852	-0.0685836	-0.0471424
	872	0.117818	0.0995729	0.203344	0.0660439	0.105334
	873	-0.0262774	-0.0135218	0.0116762	-0.0386423	-0.0158882
	874	0.137389	0.145628	0.324871	0.166237	0.117826
	875	-0.00288325	0.00366767	-0.0122392	0.0131676	-0.00571971
	876	-0.0608451	-0.0624031	-0.00334709	-0.0992641	-0.0243181
	877	0.00482163	0.0252138	0.0514045	0.0205348	-0.00100011
	878	-0.022036	0.0419225	0.0137053	0.00592168	-0.0308509
	879	0.0345831	0.0777477	0.138803	0.0151039	0.0505016
	880	0.021386	0.0442418	0.0457048	0.0182739	0.0210657
	881	-0.0325414	-0.0807653	-0.0413265	-0.0590226	-0.0891853
	882	0.00976875	0.00817425	0.116118	-0.0105458	-0.0367861
	883	-0.0557293	0.00767278	-0.0705795	-0.0961117	-0.0382135
	884	0.131372	0.223143	0.391879	0.157428	0.0722659
	885	0.0962441	0.0883801	0.253997	0.0997043	0.0792031
	886	0.0273242	-0.0453411	0.113224	0.0408292	0.0129745
	887	-0.0148449	-0.00414582	0.0294608	0.00501458	0.00252971
	888	-0.00283628	-0.0343342	0.0711274	0.013713	0.00106663
	889	0.0167062	0.0218905	-0.00966923	0.03409	0.00486526
	890	0.113319	0.110564	0.304594	0.0705773	0.0279049
	891	0.0327492	-0.00418725	-0.10613	0.0334879	0.00107437
	892	-0.0243254	-0.0684153	0.00464266	-0.0234069	-0.0242627
	893	-0.0472786	-0.0312594	-0.104285	-0.0851826	-0.0434785
	894	-0.0544405	-0.116513	0.0306981	-0.0777742	0.00703935
	895	-0.00836394	0.0996806	0.15502	0.0230681	0.0747566
	896	0.0287725	0.0677528	0.045846	-0.00646424	0.00194181
	897	-0.0245896	0.00261833	0.0870319	-0.0593045	0.0300132
	898	0.02143	0.0462705	0.0381991	0.00729842	0.0181162
	899	-0.0093868	0.0266555	0.00434818	-0.0470658	0.0146603
	900	0.113746	0.204769	0.368121	0.157693	0.149585
	901	0.0164127	0.0142209	0.0813674	0.0100605	0.00847505
	902	0.00292953	0.011137	0.032921	0.00825131	-0.014478
	903	-0.0168721	0.05049	0.0678586	0.00481224	-0.00759415
	904	0.0214695	0.0211658	0.0524213	0.0121953	0.012384
	905	-0.0226468	-0.00321197	-0.0185885	-0.0467103	-0.00161352
	906	0.0838963	0.128399	0.163732	0.0634726	0.0769106
	907	-0.0415364	0.0407156	-0.0346755	-0.0296695	-0.00576571
	908	0.0107925	0.0474038	0.0562441	-0.000462969	0.0118278
	909	0.099228	0.102366	0.0861369	0.110974	0.0424485
	910	0.00614966	0.046275	-0.0108933	0.0660496	0.0514237
	911	0.0413853	0.0541914	0.16499	0.0470425	0.0481033
	912	0.0359794	0.0716579	0.117473	0.0371838	0.0620945
	913	-0.00752007	-0.0145296	-0.0969491	-0.0418129	-0.00210671
	914	0.0672122	0.0666678	0.152787	0.0615436	0.0434861
	915	0.00243352	0.235045	0.381763	0.133277	0.142096
	916	0.0364861	0.0545495	0.120157	0.0241462	0.0245499
	917	0.0455905	0.0266287	0.166438	0.0538763	0.00890164
	918	-0.0474577	-0.035231	-0.0505339	-0.0685829	-0.0288935
	919	0.0316272	0.00236629	0.0678219	0.0271293	0.00593078
	920	0.0286426	0.0622132	0.0816824	0.00487628	0.0577808
	921	0.149033	0.134887	0.354202	0.155254	0.0976356
	922	-0.0078914	-0.024347	-0.00788112	-0.0135964	-0.00664636
	923	0.0279703	0.0186372	0.174746	0.0352479	0.00510319
	924	0.0100014	-0.00089979	-0.00357288	0.0308538	-0.00891728
	925	0.135098	0.169442	0.271445	0.150145	0.0977114
	926	-0.0013284	-0.0403961	0.0326213	-0.0285963	0.0119151
	927	-0.0261812	-0.0624927	-0.090651	-0.0400376	-0.0657924
	928	0.0162005	0.0206104	-0.118015	0.0155198	0.0213432
	929	-0.0397859	0.00390041	-0.184574	-0.0285414	-0.00386073
	930	-0.03188	-0.108811	-0.0084124	-0.0099245	-0.0517181
	931	-0.0139314	0.00407467	0.0587826	-0.0542254	0.00208057
	932	0.0768842	0.0417901	0.125094	0.0371105	0.0149017
	933	-0.00485333	-0.000382115	-0.0150679	-0.013456	-0.00512306
	934	0.0205796	0.0186012	0.00555505	0.0449033	-0.0020266
	935	-0.099381	0.00778809	0.00524079	-0.076683	-0.0520934
	936	0.0141388	-0.0321244	0.0181711	0.0124055	-0.0296599
	937	-0.0116786	0.0542672	0.0973891	-0.0113052	0.0399949
	938	-0.0218168	-0.0859736	0.0511738	-0.0255413	-0.0528939
	939	0.0292355	0.0652292	0.11121	0.0403384	0.0306612
	940	-0.0283431	0.0496341	0.0354648	-0.0204091	0.0377994
	941	-0.0366366	-0.0193234	0.0202665	-0.060904	0.00560286
	942	-0.06668	-0.0412414	-0.0350704	-0.0291579	-0.0480096
	943	-0.0253217	-0.00578613	-0.0234074	-0.00842147	-0.0293123
	944	0.000915891	-0.00150703	0.0808553	-0.0111248	0.0217968
	945	0.0119948	0.0102439	0.127266	0.00568428	0.0165124
	946	-0.0544839	-0.0348926	0.0187149	-0.0278435	-0.0244669
	947	0.00122459	-0.021827	0.0369221	-0.0721066	0.0137018
	948	-0.00716207	-0.0661385	-0.00953199	-0.0485194	-0.0185378
	949	0.0694065	0.0752691	0.0853946	0.0121751	-0.0121473
	950	-0.0659278	-0.0844891	0.0432923	-0.0665494	-0.0486456
	951	0.0712286	0.0230575	0.141491	0.0366725	-0.0113469
	952	0.00288031	0.0187401	0.0645001	0.0162384	0.00284305
	953	-0.071336	-0.199053	-0.275983	-0.0886108	-0.0877943
	954	-0.0225014	0.00295898	0.0259218	-0.0130132	0.0149613
	955	-0.0540762	-0.258326	-0.183615	-0.0619905	-0.137338
	956	-0.119865	-0.141868	-0.0502098	-0.0902879	-0.103478
	957	-0.0071661	0.0494542	0.086085	0.013981	0.0430749
	958	-0.0422174	-0.0561103	-0.0678972	-0.0301953	-0.0804582
	959	0.0336423	0.0476598	0.0446413	0.0233663	0.0234052
	960	0.0409121	0.0510145	0.0854227	0.0456287	0.0364453
	961	-0.00151285	-0.0383681	0.029515	-0.00678186	-0.0250319
	962	-0.0302087	-0.0246706	-0.0232927	-0.012214	-0.00896053
	963	0.0774497	-0.205824	-0.160623	0.0427895	-0.0857261
	964	-0.0809299	-0.0254984	0.0133107	-0.0814726	-0.00431845
	965	0.00505448	-0.0393222	0.00626412	-0.0348774	-0.0300991
	966	-0.014388	-0.000351572	0.097597	-0.0258007	0.0118034
	967	-0.0955836	-0.106146	-0.0958651	-0.0424727	-0.0974245
	968	0.0925119	0.0855998	0.204935	0.088985	0.0572182
	969	-0.000828283	0.0108389	0.0328229	-0.0152786	0.0136424
	970	-0.00580391	-0.0248095	0.0625263	-0.00679478	-0.017158
	971	0.0110718	0.00922775	-0.00989335	-0.00436686	0.00209096
	972	-0.0983405	-0.0577881	-0.136309	-0.0430908	-0.0368088
	973	0.163463	0.15246	0.354576	0.169178	0.117433
	974	-0.00952369	-0.0365186	0.0306241	-0.0361884	-0.0136104
	975	0.0211698	0.0497199	0.0702871	-0.00137825	0.0458433
	976	0.00491388	0.0549982	0.132147	0.0199121	0.0219116
	977	-0.00378072	0.013406	0.056886	0.00172274	-0.0105465
	978	0.0726752	0.0174363	0.17	0.0287444	-0.0122848
	979	0.0639059	0.0902684	0.0898319	0.0811184	0.0535212
	980	-0.0801436	-0.216433	-0.0372346	-0.0458884	-0.0680422
	981	0.0290033	0.127234	0.120365	-0.0374196	-0.00710729
	982	0.128778	0.170131	0.340143	0.174027	0.130126
	983	-0.0533494	0.0329101	0.0410537	-0.118015	0.00614586
	984	-0.213091	-0.194289	-0.22362	-0.14646	-0.349382
	985	-0.0643309	-0.0653524	-0.0915357	-0.0885768	-0.03098
	986	0.00475893	0.00305379	0.12693	0.0113117	-0.0264599
	987	0.15459	0.235692	0.36263	0.159254	0.124616
	988	-0.0165725	-0.0378768	-0.131999	0.00480159	-0.00465045
	989	-0.0536484	-0.121783	-0.127472	-0.0943241	-0.108782
	990	-0.0571273	0.0318655	-0.0108201	-0.0700339	-0.0705589
	991	0.0135154	0.00119208	-0.00482121	-0.00393763	0.00327372
	992	-0.00643809	-0.275094	-0.187432	0.00721113	-0.189791
	993	-0.0269394	0.0448456	0.103001	-0.0223513	0.040823
	994	0.0120843	-0.0697602	-0.0743714	-0.0024308	-0.0557007
	995	-0.0106811	0.0554787	0.0535449	0.0148499	0.0486855
	996	0.00276579	-0.00346766	-0.00801161	-0.0112115	-0.000198904
	997	0.0888506	0.0705128	0.158569	0.0686178	0.0377059
	998	0.0492942	0.127885	0.164559	0.0742027	0.0873289
	999	0.0486502	0.0205497	0.173055	0.050715	0.0490345
	1000	0.0689732	0.0416038	0.0654283	0.0285053	-0.00230645
	1001	0.0161707	0.000439078	-0.0926636	0.0318428	-0.019268
	1002	0.05487	0.053211	0.15971	0.0620405	0.0551121
	1003	-0.0186982	-0.0463351	0.0244872	-0.00990485	0.0236149
	1004	0.0410621	0.0667851	0.139803	0.0304158	0.0255167
	1005	0.00564922	0.00718546	-0.148997	-0.0289977	0.00642862
	1006	-0.00318621	0.0277597	0.117336	-0.00761082	-0.0266067
	1007	-0.00376331	0.00926641	0.00454483	0.0181568	0.00750803
	1008	0.0176669	0.0491896	0.0906061	0.0134807	0.0561324
	1009	0.0929978	0.0520368	0.175559	0.0934058	0.0751828
	1010	0.00367508	-0.0431901	-0.0766577	0.0225108	-0.00530981
	1011	0.119219	0.0777266	0.0620905	0.0889246	0.0268593
	1012	-0.0732055	0.0141144	-0.0919564	-0.174915	-0.136054
	1013	-0.0236422	-0.0352248	0.00905794	-0.0127195	0.0234365
	1014	-0.00918793	-0.0245646	0.0399357	-0.0259753	-0.00498114
	1015	-0.00559556	0.047467	0.117548	-0.00412244	0.000155677
	1016	-0.0557567	-0.0296956	-0.108981	-0.0494472	-0.0394997
	1017	0.104623	0.147035	0.277019	0.107536	0.0597888
	1018	0.0237901	0.0586306	0.0267293	0.0318028	0.0420744
	1019	-0.0543077	0.0661949	0.0145678	-0.00562589	0.0504132
	1020	-0.0305968	-0.0838008	-0.0844926	-0.0187255	-0.00394642
	1021	0.0149511	-0.0228764	0.0756917	-0.00196734	0.0098228
	1022	0.0165483	0.0309356	0.165312	-0.0074879	-0.0188453
	1023	0.0566369	0.00813594	0.106714	0.0844838	0.0159148
	1024	-0.0733314	0.0234838	0.0892861	-0.119158	-0.0711672
	1025	0.0775616	0.0341572	0.0501538	0.0611944	0.029569
	1026	0.0310758	0.0790684	0.0739266	0.0368647	0.0548141
	1027	0.0979292	0.118313	0.272923	0.094416	0.125828
	1028	0.128818	0.180155	0.37431	0.146872	0.119422
	1029	0.104964	0.0659249	0.112894	0.0974398	0.0472847
	1030	0.123395	0.152453	0.313819	0.150079	0.176295
	1031	0.067044	0.0701674	0.133898	0.102582	0.0785155
	1032	0.020695	0.0128554	0.0475043	0.0217278	-0.0105649
	1033	0.0510842	0.0778267	0.114092	0.0245219	0.0258616
	1034	0.0111683	0.0302261	0.0924441	-0.0111555	0.01198
	1035	0.0407127	0.03989	0.204293	0.0400681	0.00787357
	1036	-0.0105503	-0.0700004	0.0239218	-0.024613	-0.0351957
	1037	-0.00676231	-0.193418	-0.0268013	-0.0179268	-0.0498823
	1038	-0.0168391	0.0237696	0.071941	0.0120139	0.0152738
	1039	-0.00643509	0.0881078	0.157559	-0.00145616	-0.0431759
	1040	0.0162476	0.138397	0.271406	0.0402482	0.019025
	1041	-0.0157917	0.0406063	0.0118739	-0.0406853	0.00674018
	1042	-0.113713	-0.00292281	0.0730814	-0.0826853	-0.0948298
	1043	0.0559007	0.0457547	0.116101	0.0511733	0.0431176
	1044	0.0385289	-0.0164571	0.0369022	0.0331502	-0.00249273
	1045	-0.0775632	-0.0869265	-0.0694796	-0.130544	-0.043876
	1046	0.0290606	0.0237211	0.0184419	0.0098494	0.00793174
	1047	-0.0508134	-0.0461804	-0.016279	-0.0858612	-0.0178158
	1048	0.0580772	0.126639	0.264658	0.0760056	0.0908651
	1049	-0.0187785	-0.0451816	-0.177367	-0.143748	-0.0320086
	1050	0.035965	0.0306467	0.101546	0.0380718	0.0146357
	1051	-0.0111214	0.0128162	-0.0456339	-0.00172907	-0.0167313
	1052	0.0251754	-0.00873209	0.0924448	0.0339946	0.0192705
	1053	0.0109189	-0.0729421	-0.00295199	-0.0569697	-0.0996549
	1054	-0.013706	-0.0137436	0.0106264	-0.00371406	0.0285363
	1055	0.138296	0.132302	0.322713	0.0724265	0.0436528
	1056	0.0240275	0.00883858	0.163617	0.00390065	0.00275552
	1057	0.0503205	0.0444519	0.12589	0.0718711	0.0109398
	1058	0.0475945	-0.0096339	0.114153	0.041053	0.0489189
	1059	0.0370623	0.0285027	0.104455	0.0119828	0.0155307
	1060	0.141249	0.215753	0.451224	0.155001	0.0913111
	1061	0.0083327	0.0244776	0.234725	0.00393379	0.0292671
	1062	0.0286912	0.0101994	0.157014	0.0582614	-0.00289947
	1063	0.125186	0.189774	0.358624	0.102033	0.130957
	1064	-0.0182933	-0.252762	0.0404053	0.0142925	-0.0586247
	1065	-0.000613738	0.00451015	0.0194754	-0.0290953	-0.00721853
	1066	0.0616991	0.0933718	0.125294	0.0671814	0.0360501
	1067	-0.121953	-0.0392171	0.0616402	-0.166592	-0.134825
	1068	0.00352039	0.0332794	0.105993	-0.0589286	-0.0169222
	1069	-0.0124718	0.064304	0.0459135	0.0275438	0.0440637
	1070	-0.0319535	-0.0305301	0.0111717	-0.0178314	-0.00323373
	1071	0.0322804	0.0735504	0.205102	0.0627472	0.0125371
	1072	0.0355776	0.0795745	0.0309696	0.0408578	0.0426059
	1073	-0.0258593	-0.120986	-0.0813003	-0.0137065	-0.029325
	1074	0.122368	0.17718	0.386762	0.119512	0.0585142
	1075	0.0251071	0.0456725	0.0794464	0.0407617	-0.024712
	1076	-0.128425	-0.100982	-0.0531569	-0.064714	-0.0453163
	1077	0.116515	0.200237	0.397104	0.129906	0.0818243
	1078	-0.00382984	-0.0420198	-0.0517787	0.0133985	-0.00689392
	1079	-0.0105238	0.0547271	-0.00221008	0.0155443	-0.00808228
	1080	0.129501	0.126904	0.301143	0.0878681	0.126902
	1081	0.0060618	0.0662433	0.0249872	0.00120416	0.0625275
	1082	0.141638	0.229426	0.42632	0.171996	0.0556412
	1083	0.0631637	0.0587556	0.140944	0.0540951	0.0273365
	1084	0.0884243	0.1343	0.246761	0.115755	0.097728
	1085	0.0341261	0.0520803	0.0483052	0.0357088	0.0196451
	1086	0.0177672	-0.00397704	0.0223536	0.0186455	0.029126
	1087	-0.00244478	-0.127365	0.0467815	-0.00694694	-0.0677449
	1088	0.00441443	0.0664326	0.105145	0.0318136	0.0513951
	1089	-0.144133	0.0757241	0.100994	-0.0472672	-0.0984126
	1090	0.150725	0.17254	0.413771	0.158227	0.150301
	1091	0.0806884	0.0958045	0.182964	0.0905663	0.0732758
	1092	-0.00127531	0.0688754	-0.0411712	-0.01462	0.0387526
	1093	-0.0200225	-0.00290797	-0.0187983	-0.0249065	0.00138995
	1094	-0.0207521	-0.0219915	0.0679058	-0.00190297	-0.0515264
	1095	0.0279366	0.0422111	0.0445022	-0.00644725	0.0060988
	1096	0.031421	-0.0554419	0.0215717	0.0111193	0.0113463
	1097	0.159863	0.22028	0.412571	0.187729	0.0958363
	1098	0.0858998	0.0305424	0.125275	0.0394265	0.036595
	1099	-0.00614428	0.0563058	0.105537	0.0255578	0.0681837
	1100	-0.0212959	-0.0277809	-0.108471	-0.0136724	-0.0376362
	1101	-0.00641271	-0.0599735	0.0879405	-0.0267497	-0.0464937
	1102	0.0324409	0.0425578	0.0830667	-0.0261868	0.0205775
	1103	-0.0097943	-0.00715376	0.00181334	0.00523739	0.0161168
	1104	0.00814658	0.0398596	0.127415	0.00686648	-0.00501871
	1105	0.121684	0.130838	0.346874	0.17187	0.163678
	1106	-0.0109055	-0.0230735	0.0735014	-0.00867443	-0.0086607
	1107	-0.046603	-0.0395608	0.0517409	0.0317179	-0.0904691
	1108	-0.199807	-0.15693	-0.149513	-0.129946	-0.100788
	1109	0.0249856	-0.0170926	0.120282	-0.00826882	0.0235785
	1110	0.0848105	0.0872466	0.228991	0.062751	0.0528255
	1111	0.023627	0.0711793	0.0254031	0.0129375	0.0252527
	1112	0.0573666	0.0261996	0.105626	0.0695068	0.0285608
	1113	-0.0339415	-0.0238015	-0.0130717	-0.00340167	-0.0250289
	1114	0.0318071	0.0444201	0.0648262	0.0484799	-0.0108921
	1115	0.00737042	0.00855743	-0.0269549	0.00167012	-0.00953897
	1116	0.148852	0.194121	0.397243	0.17603	0.125606
	1117	0.00934461	0.124277	0.23272	0.0649667	0.0904078
	1118	-0.0400826	-0.0633298	-0.061495	-0.0319092	-0.0190921
	1119	0.011164	0.0665538	0.0770969	-0.00329889	0.0472614
	1120	-0.010343	0.0363977	0.0241438	0.0209914	-0.0324443
	1121	0.0985594	0.115377	0.17545	0.084386	0.101873
	1122	0.0153532	0.036685	0.131438	-0.00235589	0.0217447
	1123	-0.0702686	-0.0272586	0.0249461	-0.0384633	-0.0369317
	1124	0.0580202	0.0743457	0.160826	0.0731989	0.0632095
	1125	0.00752063	0.0252169	0.051423	-0.0150786	0.0257219
	1126	0.0338174	0.0643165	0.0587367	0.0403619	0.0657376
	1127	0.0573029	0.0545793	0.177376	0.0752335	0.0138071
	1128	0.0446504	0.0961448	0.17175	-0.000742967	0.0442835
	1129	-0.0292646	-0.064873	-0.142464	-0.0277758	-0.055968
	1130	0.0047385	0.0657353	0.0868356	0.0234246	0.0445298
	1131	0.0578447	0.134613	0.0996067	0.0600946	0.0532261
	1132	0.0482938	0.0613344	0.177776	0.0574186	0.0206151
	1133	-0.00276097	0.0317214	0.161656	0.00728188	-0.00298853
	1134	0.139959	0.175943	0.468604	0.15429	0.12206
	1135	-0.000124816	-0.0146212	0.0280681	-0.0231566	0.0193124
	1136	0.004843	-0.0190035	0.00365117	0.00417745	0.0340847
	1137	-0.0346177	0.0780753	0.0635927	-0.0083859	0.0578904
	1138	-0.100089	0.00817929	0.0548463	-0.00902039	-0.00208066
	1139	0.0565704	0.0812769	0.0459396	0.0622456	0.0652669
	1140	0.0308523	0.0526424	0.145596	0.0678108	0.0191866
	1141	-0.00636631	-0.0280935	-0.0542865	-0.0473282	-0.0171104
	1142	0.0200321	0.0561281	0.0651607	0.0319136	0.0640232
	1143	0.14574	0.147508	0.299969	0.176324	0.0846735
	1144	0.000454212	0.0140421	-0.0444761	0.0131897	0.0237277
	1145	-0.0408813	0.0482825	-0.0149122	-0.0515497	-0.0172619
	1146	-0.0869075	-0.202404	-0.135017	-0.0591568	-0.0380581
	1147	0.0299769	0.120557	0.168312	0.0574827	0.0476472
	1148	0.00231891	0.0184465	0.119149	0.0246116	-0.00304909
	1149	0.0402533	0.00239081	0.12941	0.0197611	0.0394611
	1150	0.0636225	0.0672132	0.281659	0.0493428	0.0682985
	1151	0.068204	0.154382	0.30195	0.0925851	0.0773787
	1152	-0.038295	-0.0183155	0.00719438	-0.019605	-0.0106811
	1153	0.0785573	0.0411136	0.181503	0.0285036	0.0557149
	1154	-0.00234162	-0.00154295	0.0047302	0.00309309	-0.0154363
	1155	-0.0115132	-0.0146061	-0.0553159	-0.0287244	-0.0231764
	1156	-0.0156504	0.0293972	0.01034	0.0367588	0.0509387
	1157	0.0978187	0.0927302	0.214667	0.0902334	0.0432507
	1158	-0.00595134	0.0305565	-0.0193961	-0.0415063	0.00346032
	1159	-0.0213904	0.0612778	0.0716282	0.018628	0.0505954
	1160	0.0446684	0.0736307	0.194834	0.0601186	0.0421834
	1161	0.00704808	-0.0259954	0.0110895	-0.0172863	0.0060372
	1162	0.0264012	0.0495795	0.152967	0.0332326	0.0298861
	1163	0.0124648	-0.0758915	-0.0078116	0.00723753	-0.0467172
	1164	-0.0349168	-0.0222134	-0.119873	-0.0274773	-0.0174153
	1165	0.00681504	0.0833038	0.0639256	-0.00240489	0.0176375
	1166	0.0214975	0.0267426	-0.00450365	-0.0201347	0.0193056
	1167	-0.00534926	-0.000987676	0.00105071	0.000959347	-0.0199138
	1168	-0.169192	-0.0562813	-0.174904	-0.135779	-0.0852965
	1169	0.112255	0.180668	0.330845	0.130743	0.113362
	1170	-0.00375684	-0.0446835	0.027904	0.00136382	-0.0191658
	1171	0.0986155	0.16656	0.108107	0.0953462	0.114671
	1172	0.0218638	0.121066	0.175502	0.0676414	0.0374306
	1173	0.0644152	0.109001	0.125549	0.106508	0.0593806
	1174	-0.0365326	-0.118392	-0.151466	-0.0508579	-0.0615243
	1175	0.0346664	0.122356	0.195297	0.0670614	0.0574887
	1176	0.120087	0.0845245	0.297548	0.0714074	0.066222
	1177	0.00664208	-0.0255295	0.0684705	0.016401	-0.0812413
	1178	0.032441	0.016278	0.0708217	0.04078	0.0250808
	1179	0.114206	0.117748	0.281033	0.0755276	0.122192
	1180	-0.0326739	-0.0813587	-0.0137141	-0.0418954	-0.0574684
	1181	0.065291	0.109731	0.20751	0.0645793	0.0630742
	1182	0.0102035	0.056744	0.0795479	-0.0142992	0.0382664
	1183	0.0390746	-0.124942	0.0159502	-0.0311393	-0.160097
	1184	-0.0125924	-0.00502842	-0.0655769	0.0177411	-0.0115428
	1185	0.0975233	0.221713	0.331177	0.119578	0.0950744
	1186	-0.00292144	0.0114845	0.0596662	-0.0163942	0.0150306
	1187	0.0170148	0.0602207	0.0487089	0.0245184	0.0561662
	1188	0.00281983	0.0223244	0.0343102	0.0133029	0.00978074
	1189	-0.0319252	-0.0481192	0.00319181	-0.0638142	-0.0390866
	1190	-0.0091798	-0.00803066	-0.0536653	-0.0170141	0.000963501
	1191	0.0210161	-0.00783578	0.0614298	0.0135117	0.0403479
	1192	0.012785	0.0552777	0.120799	-0.000681958	0.0535741
	1193	0.0932259	0.147631	0.218156	0.0792446	0.0954751
	1194	0.00717719	0.00020029	0.0785152	-0.0468369	0.0185359
	1195	-0.0106539	0.0242963	-0.00961739	0.018249	0.0384676
	1196	-0.0110478	0.00262019	0.039342	-0.011868	-0.00779906
	1197	0.0123027	0.0298523	-0.0279756	0.0402095	-0.0177621
	1198	-0.0148188	0.0327438	0.020524	0.0169986	0.0677197
	1199	0.00459087	0.0102155	-0.019614	0.00197403	0.0331604
	1200	0.140822	0.0956517	0.327326	0.0919202	0.0249788
	1201	0.0441402	0.049427	0.202139	0.0687488	0.0280304
	1202	-0.188768	-0.0353705	0.0147371	-0.147485	-0.0256985
	1203	0.0362382	0.0101142	0.0447499	0.02815	0.020219
	1204	-0.00106428	-0.00387027	0.0493645	-0.0334274	0.0018998
	1205	0.023429	0.119231	0.128556	-0.0945573	0.0737172
	1206	0.111731	0.0041253	0.312498	0.0462756	-0.0273757
	1207	0.011041	0.0723183	0.149074	0.0189885	-0.0304839
	1208	0.0336705	0.0557422	0.137591	0.0322327	-0.00628153
	1209	0.0405044	0.100958	0.0378213	0.0621254	0.0366072
	1210	0.0881939	0.151195	0.256116	0.116235	0.0957585
	1211	0.0354565	0.146957	0.235448	0.079521	0.0273175
	1212	0.0254742	0.0161843	0.165216	0.0194823	-0.00193401
	1213	0.0506627	0.0457372	0.165281	0.0564688	0.010125
	1214	0.0150746	-0.150265	-0.035884	-0.000340426	-0.0079098
	1215	0.0607706	0.197792	0.398733	0.0963871	0.00787749
	1216	-0.00561053	0.0011964	-0.0246373	-0.0193095	0.0314417
	1217	0.0466721	0.0239878	0.201018	0.0333191	-0.00101338
	1218	0.0530174	0.000349543	0.170412	0.0396873	-0.0224885
	1219	-0.0542303	0.0728324	0.114199	-0.066425	-0.000325998
	1220	0.0258714	-0.0105499	0.177438	-0.0413879	-0.00633257
	1221	0.0148024	0.114078	0.114128	0.0349368	0.0313969
	1222	-0.0130027	-0.00256842	-0.021166	-0.000975848	0.00935049
	1223	0.0161402	-0.0655097	0.0783131	-0.010191	-0.0235496
	1224	0.0161904	0.0565062	0.00665638	0.0539713	0.0611117
	1225	0.132183	0.171654	0.286831	0.153042	0.161264
	1226	0.0871242	0.0805498	0.156361	0.120365	0.00227862
	1227	-0.0832941	-0.0248933	-0.00621034	-0.0416104	-0.173924
	1228	-0.0573228	0.00558455	-0.0231653	-0.0305698	0.00535531
	1229	0.0109322	0.0743487	0.114274	0.00724673	0.0501821
	1230	0.0270763	0.0452331	0.156727	0.0402553	0.00313097
	1231	0.0793558	0.101774	0.10848	0.0859194	0.0707056
	1232	0.0299361	0.0601484	0.108748	0.0532733	0.0278679
	1233	0.00256984	0.018779	-0.0200451	-0.0169114	-0.00553487
	1234	0.0143922	0.0728989	0.114153	-0.0108426	0.0503185
	1235	-0.0171219	0.0102214	0.0294597	0.0229585	-0.00567718
	1236	0.0753892	0.0805791	0.125787	0.0664202	0.0651825
	1237	0.00564614	0.0325331	0.0578635	-0.00111973	0.0078527
	1238	0.0264243	0.00954092	-0.0385571	0.00720221	-0.0160824
	1239	0.0666424	0.0423343	0.133698	0.0704381	0.0347323
	1240	0.0345253	0.00697497	0.0198743	0.0287182	-0.0225309
	1241	0.0369359	0.0672536	0.149786	0.0398381	0.0249808
	1242	0.0993961	0.0860512	0.133314	0.080757	0.0482139
	1243	0.0414805	0.0594137	0.14635	0.052331	0.0108606
	1244	0.0357382	-0.0367954	-0.00555891	-0.00454542	0.00573011
	1245	0.012551	0.0222181	0.0962522	0.0173035	-0.0229596
	1246	0.0969131	0.0902074	0.136417	0.0911176	0.0969851
	1247	0.00999157	0.00879674	-0.0195426	0.0483679	-0.0107109
	1248	0.139868	0.149887	0.380239	0.167336	0.103375
	1249	0.0439194	0.0740123	0.000233039	0.0647408	0.0391527
	1250	0.0523065	0.0647354	0.137386	0.0598975	0.022216
	1251	0.0245453	-0.0103618	-0.0234313	-0.00737023	0.00157614
	1252	-0.077784	0.0151112	-0.0447282	-0.0940934	-0.0680863
	1253	0.0513254	0.0953944	0.141878	0.0183934	0.0720266
	1254	-0.0170123	0.0265661	0.0885847	0.0104729	0.0575127
	1255	0.0632853	0.175845	0.309164	0.0753121	0.0816309
	1256	-0.00902451	-0.0325252	0.0376412	-0.0278146	0.0249685
	1257	0.0500062	0.0530039	0.207467	0.0646013	0.0011759
	1258	0.0374763	0.0396343	-0.0130644	0.0316593	0.00731577
	1259	0.0242832	0.0714024	0.16048	0.00290536	0.0260393
	1260	0.0548946	0.0855647	0.112981	0.0559764	0.0684507
	1261	0.0386165	0.0528124	0.188105	0.0360534	0.0168079
	1262	0.0277049	0.0502977	-0.0373895	0.0350639	-0.0180162
	1263	0.00450795	0.0651193	0.154261	0.0279016	-0.0525625
	1264	0.0312749	0.0211955	0.179639	0.0100741	0.0264211
	1265	0.0124709	-0.000560682	0.0102627	-0.00576311	-0.0103854
	1266	-0.0546335	0.00706933	-0.0765008	-0.0260179	-0.0540116
	1267	0.0316832	0.0754487	0.133856	0.0335696	0.0451961
	1268	0.085113	0.11545	0.260373	0.0236014	0.100979
	1269	0.00574262	0.0112957	0.10105	0.00700132	-0.00590434
	1270	0.132162	0.126996	0.316069	0.169075	0.109839
	1271	-0.00575618	0.0550142	0.0755805	0.0428757	0.0573513
	1272	0.0391463	0.0920298	0.0443165	0.0886417	0.0353901
	1273	-0.23599	-0.21164	-0.164527	-0.130175	-0.0657057
	1274	0.0326909	-0.0438225	0.104602	0.0275172	0.000542826
	1275	0.127523	0.191055	0.356018	0.159364	0.134421
	1276	0.0969876	0.0707106	0.277727	-0.00367781	-0.0158725
	1277	-0.0170071	0.000300977	0.077914	0.107176	-0.000775106
	1278	0.0262162	0.0139974	0.109519	0.0591318	-0.0148234
	1279	0.00986709	0.0542468	0.0856454	0.019656	0.0438193
	1280	0.0139419	0.0765842	0.143855	0.0402288	0.0673413
	1281	0.0407226	0.107488	0.170754	0.0607854	0.0252035
	1282	0.0163311	0.0853954	0.0242659	-0.0121014	0.0118683
	1283	-0.036085	-0.0901684	-0.0024285	0.0245572	-0.0887128
	1284	-0.0455341	-0.0226076	-0.0342825	-0.0953833	-0.0805233
	1285	-0.0604354	-0.0744859	-0.082219	0.00648605	0.0192604
	1286	0.0125622	-0.00561588	-0.00990672	0.00372588	0.00373366
	1287	0.0237777	0.013683	-0.0318052	0.0223543	0.0134372
	1288	0.00959349	0.0562246	0.103615	-0.0214461	0.051373
	1289	0.0596218	0.059809	0.13203	0.0556918	0.0167955
	1290	9.91708e-05	-0.0123466	0.0516017	0.00444598	0.0148926
	1291	0.000875241	0.0855996	0.0542147	-0.0286757	0.0354419
	1292	0.0463909	0.12063	0.198431	0.0516471	0.0629986
	1293	0.0209541	0.0181433	0.224393	0.01997	-0.0251094
	1294	0.0279248	0.020411	-0.0125088	0.01363	-0.00271318
	1295	0.153425	0.161198	0.271781	0.152786	0.121143
	1296	0.0566878	0.0304904	0.0275615	0.0102577	0.0219787
	1297	0.068257	0.019054	0.107972	0.0392228	0.00411626
	1298	0.0677833	0.12131	0.14209	0.0380975	0.0366894
	1299	0.137817	0.205624	0.395631	0.141044	0.113797
	1300	0.122735	0.172951	0.328573	0.122686	0.0639699
	1301	0.00568074	0.0511668	-0.0491249	0.0283495	0.00240392
	1302	0.0689957	0.110558	0.174655	0.0449282	0.0266956
	1303	-0.00710221	0.0543871	0.0635397	0.00849971	0.0664805
	1304	0.0338322	0.0947659	0.210136	0.0393318	0.0144451
	1305	0.0474743	0.0480433	0.133328	0.0639918	0.0287557
	1306	-0.00467189	-0.00704553	0.00673729	-0.0115687	-0.02751
	1307	0.0423844	0.0875174	0.192819	0.0525307	0.0359313
	1308	0.0185575	0.0530314	0.108181	-0.0901257	-0.00419133
	1309	0.131348	0.18768	0.358501	0.14123	0.0843653
	1310	0.0262956	0.0580775	0.159542	0.0366993	-0.00155982
	1311	-0.0331821	-0.0565512	-0.177465	0.00155754	-0.0336005
	1312	-0.0375798	-0.0710632	-0.123428	-0.0388957	-0.0439388
	1313	0.0581948	0.0854056	0.107777	0.0867545	0.0425873
	1314	0.0493407	0.0932428	0.210773	0.0455637	0.0715715
	1315	0.053159	0.0305324	0.0590212	0.0133891	0.051516
	1316	0.0469185	0.0437758	0.147306	0.0673886	0.0464345
	1317	0.00632965	-0.0138705	0.0283736	-0.00449715	0.0190328
	1318	0.0366276	0.0519724	0.129372	0.0399002	0.00217849
	1319	0.0447526	0.0431338	0.20246	0.0560123	0.0138829
	1320	0.0928385	0.0903114	0.19595	0.10805	0.0559225
	1321	-0.0124169	-0.121984	0.0428806	0.0196211	-0.123495
	1322	-0.0610316	0.0470907	0.175952	0.0190949	0.0402224
	1323	0.0166858	0.0727699	0.126086	-0.0445769	-0.0581874
	1324	0.0406252	0.0324479	0.138411	0.0504256	0.00165989
	1325	-0.0564746	-0.203165	-0.0205404	-0.00202933	-0.0214092
	1326	0.00437672	0.0412119	0.0307868	-0.0121885	0.0593609
	1327	0.00480903	0.0101047	0.000230474	0.0473791	-0.00232569
	1328	0.0614128	0.0817648	0.239064	0.0610746	0.0466741
	1329	0.0528039	0.0791892	0.122056	0.0716631	0.0358375
	1330	0.0355337	0.00632085	-0.0186531	0.00734942	0.00653271
	1331	-0.00832074	-0.0706246	-0.0449256	0.0320554	0.0258709
	1332	0.0331649	0.132489	0.194974	0.0439409	0.062509
	1333	-0.0941573	-0.0700734	0.0512101	-0.0633835	-0.223853
	1334	0.0187456	0.0664572	0.0867145	0.0550622	0.0120605
	1335	0.0173423	-0.0227564	0.056506	0.0188878	0.027892
	1336	-0.0054525	0.0223769	-0.096416	0.0160273	0.0122383
	1337	0.0903807	0.108622	0.178986	0.0922277	0.0764017
	1338	-0.00237303	0.0219793	0.110525	0.00334526	0.00451346
	1339	0.00631498	-0.00658619	0.0612719	0.0533029	0.0297268
	1340	0.04635	0.0748026	0.168007	0.0713763	-0.0189581
	1341	-0.00170537	0.0110253	0.110762	0.00427931	0.00639423
	1342	0.0409827	0.0331388	0.0457399	0.00665192	0.0193451
	1343	0.0612224	0.0575129	0.0924442	0.08521	0.07036
	1344	0.00559203	0.0346341	0.061911	-0.00679808	-0.0212523
	1345	0.0124518	-0.0265548	-0.171986	-0.0776957	-0.025913
	1346	0.000264021	0.0864315	0.0828623	0.00542646	0.0809055
	1347	0.0325476	0.0387112	0.11534	0.0260746	0.0413025
	1348	-0.00326906	0.033225	-0.0448858	-0.064093	-0.0215722
	1349	0.0255787	0.0516965	0.0486534	0.0610641	0.0348132
	1350	0.0133034	0.0509513	0.0796031	0.00408482	0.0549398
	1351	0.00891104	0.0891796	0.0768495	0.0625712	0.0347237
	1352	0.0497729	0.0473677	0.0801237	0.0651343	0.0685593
	1353	-0.000235086	-0.0766966	0.0041986	-0.0468219	-0.000133935
	1354	0.0936174	0.154743	0.22456	0.128523	0.102167
	1355	-0.0997998	-0.0385349	-0.00784477	-0.162735	-0.0233469
	1356	0.0406056	0.106298	0.153586	0.0364946	0.062789
	1357	0.09091	0.0772719	0.169366	0.104181	0.0584423
	1358	0.0427236	0.0692201	0.165787	0.0615864	0.0674719
	1359	-0.00172597	0.00369744	-0.0207622	-0.0255755	0.00972877
	1360	0.0179392	0.0570153	0.118005	0.00630637	0.0609927
	1361	-0.035261	-0.0180882	-0.0709408	-0.0443519	-0.0442446
	1362	0.000452105	0.0113318	0.0551458	0.0302396	0.00392384
	1363	0.0443524	0.0409763	0.175838	0.0449747	0.00876878
	1364	0.00228716	0.0299786	0.0062511	-0.000595811	0.0121983
	1365	0.0263881	-0.0156248	-0.0301949	-0.00541304	-0.0162017
	1366	0.170844	0.197526	0.302635	0.17181	0.105955
	1367	0.0235049	0.0364211	-0.0443347	0.0163255	0.000359448
	1368	0.0815808	0.0938313	0.231233	0.0699698	0.00326852
	1369	0.00174698	0.0486931	0.0924442	0.0289264	0.05856
	1370	0.0406558	0.00576384	0.0599878	0.0381252	0.0137723
	1371	0.0820714	0.15365	0.270304	0.0968479	0.0807634
	1372	0.00826397	0.0668598	0.0498832	0.0098071	0.0470475
	1373	0.058	0.0582977	0.104721	0.0111056	0.0215593
	1374	-0.00890225	0.0510932	0.0689322	0.00113123	0.0501316
	1375	0.0521276	0.12999	0.185934	0.0699034	0.0754288
	1376	0.018092	0.0589037	0.138261	0.0133273	0.0291592
	1377	0.0445931	0.0503887	0.0468636	0.0310824	0.0179127
	1378	0.11208	0.194312	0.398733	0.110527	0.093137
	1379	0.104809	0.0944349	0.224079	0.0985371	0.0976502
	1380	-0.0439332	0.00445461	0.0590774	-0.101848	-0.00691524
	1381	0.0591148	0.0705949	0.147103	0.0236153	0.0880198
	1382	-0.000401353	0.0663168	0.0133504	-0.0724041	0.00611255
	1383	0.0303982	0.0591793	0.0547967	0.032802	-0.00175596
	1384	0.0194128	0.120827	0.151871	0.0300098	0.0558847
	1385	-0.00259514	0.0355973	0.0268865	0.0311843	0.0587407
	1386	-0.0175435	0.0607854	0.117348	-0.0232631	-0.0236205
	1387	-0.0041962	0.0490379	0.0812051	0.00925211	0.0376355
	1388	0.0529783	0.0888159	0.0972636	0.053848	0.0467103
	1389	0.0847518	0.156205	0.209736	0.0923168	0.0937457
	1390	0.0135161	0.0678318	0.137596	0.0198208	0.0305552
	1391	0.067497	0.109154	0.263134	0.0368361	0.0561977
	1392	0.00734426	0.121159	0.122145	0.060071	0.0395118
	1393	0.00381429	0.0634244	0.0354421	0.0266615	0.0631475
	1394	0.0205197	0.0188999	0.0393516	0.0303967	0.0121181
	1395	0.0321308	0.0481627	0.218637	0.0298713	-0.000507595
	1396	-0.0284274	0.0344033	0.0924441	0.04144	0.0486217
	1397	0.00548891	0.0744187	0.120508	-0.00480355	0.0348492
	1398	0.135994	0.195889	0.349855	0.13379	0.0983733
	1399	0.129738	0.204679	0.350305	0.114789	0.0117431
	1400	0.11376	0.178539	0.359481	0.114878	0.135027
	1401	0.0176273	-0.0249154	0.115794	0.0185086	-0.0570152
	1402	-0.0153269	0.0117106	0.00910159	0.0100555	-0.0164486
	1403	0.0510331	0.0684005	0.197068	0.0130995	0.00895679
	1404	0.00622192	0.0625899	0.112445	0.0309804	-0.00677927
	1405	0.126853	0.195695	0.423552	0.139112	0.196239
	1406	0.0412355	0.0632957	0.137034	-0.0319465	0.0403002
	1407	0.12016	0.103722	0.264481	0.0525235	0.13339
	1408	0.109124	0.140906	0.259114	0.116159	0.0650762
	1409	-0.0884552	0.0921985	0.0924442	0.0242249	0.0244066
	1410	0.0565925	0.075383	0.116168	0.0575543	0.00722335
	1411	-0.01085	-0.0121155	-0.0401733	-0.0162038	0.00463211
	1412	0.0516479	0.102309	0.187691	0.0233527	0.0147317
	1413	0.0662208	0.0458611	0.165896	0.057675	0.0143251
	1414	0.041285	0.103764	0.141768	0.023062	-0.0632384
	1415	0.061092	0.0823534	0.175615	0.0932372	0.0598539
	1416	0.0445013	-0.0156728	-0.0577396	0.0783018	0.0160375
	1417	-0.0114963	0.0050871	-0.030474	-0.0143021	0.0108243
	1418	0.16867	-0.00604323	0.128579	-0.0357558	0.00175953
	1419	0.0462584	0.0565944	0.265154	0.0605827	0.0372582
	1420	0.0234981	0.0714429	0.0565011	0.0142896	0.0606595
	1421	0.0248028	0.0901363	0.0967233	0.0449552	0.0416907
	1422	0.0388141	0.0558519	-0.0423908	0.0132626	0.00594157
	1423	0.0123939	0.051619	0.163456	0.00373913	0.0300722
	1424	0.131303	0.138419	0.291044	0.153692	0.12732
	1425	-0.00924958	-0.0454506	0.0300797	-0.0216561	0.0174725
	1426	0.0376589	0.0636694	0.145383	0.0776057	0.0595609
	1427	-7.34482e-05	0.0584549	0.0225671	0.00153588	0.0325428
	1428	-0.0261911	0.0620038	0.105537	0.0389863	0.0416199
	1429	0.0343764	0.0706328	0.111748	0.0605491	0.0499615
	1430	0.0752023	0.081122	0.132046	0.0707141	0.0544814
	1431	0.0928357	0.165847	0.234451	0.108204	0.0146765
	1432	0.0684186	0.0840517	0.132902	0.0536537	0.0577409
	1433	0.0510794	0.108032	0.0924441	0.061356	0.0203096
	1434	0.0111802	0.0511674	0.0428098	0.0237997	0.058025
	1435	0.036115	0.0576341	0.0727567	0.0461502	0.054958
	1436	0.0189342	0.0394421	0.0526035	0.0328683	0.0667936
	1437	0.120923	0.119935	0.274365	0.145902	0.0827271
	1438	0.00176736	0.0440443	0.225256	-0.0206212	-0.000109104
	1439	0.0263805	-0.0145893	-0.0490285	-0.011838	-0.0039678
	1440	0.10714	0.213054	0.329729	0.119751	0.0666456
	1441	0.0368042	0.104113	0.131316	0.052188	0.011073
	1442	0.13872	0.157359	0.271382	0.152704	0.00774573
	1443	0.131323	0.137655	0.41407	0.148626	0.142184
	1444	0.0155498	0.065393	0.16704	0.0345936	0.0588429
	1445	0.0299351	0.0332599	0.110881	-0.0352315	-0.0357095
	1446	-0.018906	0.0234126	0.0422869	-0.0113408	0.0364684
	1447	-0.00925858	-0.00216715	0.0421623	0.0196723	0.0187057
	1448	0.0214717	0.082761	0.0991648	0.0723704	-0.00206117
	1449	-0.000629133	0.0355905	0.0924442	0.0245394	0.0617913
	1450	0.175224	0.150421	0.190352	0.151023	0.114035
	1451	0.0094789	-0.00042897	0.0629851	0.0278847	0.0142271
	1452	0.0124762	0.0204278	0.0558715	0.0575828	0.0629701
	1453	0.0432726	0.0714451	0.144172	0.0399456	0.0257342
	1454	0.0255026	0.044973	0.118541	0.0318082	0.0398814
	1455	0.0314486	-0.00463672	-0.0208861	0.0176892	0.00694849
	1456	0.0955759	0.162835	0.209736	0.122412	0.0901829
	1457	0.0208816	0.0831635	0.102894	0.0200531	0.0958689
	1458	0.0440754	0.069144	0.0836195	0.0576815	-0.0126436
	1459	0.104575	0.162891	0.205197	0.121241	0.0835851
	1460	0.0809984	0.183796	0.178303	0.117559	0.104614
	1461	0.0250659	0.0916299	0.155935	0.0131148	0.0371914
	1462	0.0537	0.0467136	0.154919	0.0745405	0.0329274
	1463	0.0133354	0.0796043	0.0698693	-0.00282365	0.0444511
	1464	0.109692	0.135605	0.27372	0.100363	0.0801923
	1465	0.122567	0.118872	0.315557	0.134635	0.0903287
	1466	0.0176063	0.0562465	0.150299	-0.0117282	0.00816571
	1467	-0.0108433	0.0210868	0.0127209	0.0190907	-0.0527968
	1468	0.0194125	0.0738688	0.155757	0.000504149	0.0551934
	1469	0.0533538	0.063623	0.171284	0.0471073	0.01907
	1470	0.0541212	0.187708	0.346766	0.0757938	0.0453858
	1471	0.00435494	0.0534336	0.125069	-0.0100044	0.0313598
	1472	0.00789362	0.0270158	-0.0248138	-0.0279981	0.0384616
	1473	0.105158	0.17503	0.281508	0.123284	0.0935705
	1474	0.0399098	0.0965268	0.175851	0.0418217	0.0791188
	1475	0.0507423	0.0605319	0.156279	0.0546439	0.0469004
	1476	0.0346635	0.0271523	0.0924442	0.0365408	-0.00556399
	1477	-0.00179655	0.00715348	-0.0201539	0.0154443	0.00712669
	1478	-0.00492456	-0.00720874	-0.0370983	-0.132502	-0.0113349
	1479	0.0113786	-0.0772445	-0.0926419	-0.00699935	-0.125607
	1480	-0.0395435	0.0361855	-0.0157927	0.00108018	0.0220075
	1481	0.0155791	-0.0290564	-0.0368246	-0.00599941	0.00250223
	1482	0.0147954	0.0520431	0.12479	0.00653737	0.0299486
	1483	0.0486792	-0.00447792	0.0202762	0.0459317	0.0302089
	1484	0.00911098	0.053744	0.092444	0.0141329	0.0441393
	1485	0.0376156	-0.0779932	0.0497722	0.0303556	-0.0188983
	1486	0.00230524	0.0926799	0.128075	0.0522857	0.024993
	1487	0.0208244	0.0623366	0.0486046	0.020197	0.0336367
	1488	0.0319502	0.00254603	0.0720876	0.00633795	0.000659713
	1489	0.131259	0.15104	0.388911	0.167861	0.0966338
	1490	0.0722716	0.0700591	0.113833	0.0134942	0.0175658
	1491	0.0265034	0.0341896	0.0731586	-0.0115124	-0.00357434
	1492	0.0625084	0.0714134	0.0504403	0.0371491	-0.0100128
	1493	0.0446292	0.0687485	0.0589547	0.0249627	0.0845748
	1494	0.0716212	0.0687459	0.135999	0.0842837	0.0418193
	1495	-0.060117	-0.0240337	-0.0708668	0.0660133	0.00983304
	1496	0.0356163	0.025439	0.0980785	0.00226976	0.069427
	1497	0.109971	0.155993	0.205318	0.0779978	0.0754468
	1498	0.0204632	0.0278794	0.108648	0.0241494	0.0282372
	1499	0.0564595	0.0589821	0.11965	0.0701558	0.0366443
	1500	0.0175104	0.124446	0.15615	0.0176962	0.0369354
	1501	0.0154141	-0.00912011	0.00703325	0.0068328	0.0150659
	1502	0.014843	0.0252457	0.148885	0.0194651	0.00346554
	1503	-0.0105159	0.0896245	0.129462	0.0433141	0.0524643
	1504	0.0411148	0.0811451	0.0580501	0.00577065	0.0393091
	1505	-0.00134309	0.0121626	0.0745808	0.0215999	0.0744141
	1506	-0.0443682	0.0301254	0.219919	0.026927	0.0293957
	1507	0.032221	0.0558779	0.072424	0.0381505	0.0441446
	1508	0.0175307	0.0606625	0.105877	0.00609564	0.0608046
	1509	0.0800328	0.0908703	0.141056	0.0468032	0.0501022
	1510	0.00849508	0.0145294	-0.0149111	0.0276283	-0.00281034
	1511	0.0534985	0.0559838	0.163358	-0.00851435	0.0512503
	1512	0.0155243	0.00639264	-0.013095	0.00654239	0.016791
	1513	0.095623	0.181848	0.366914	0.110016	0.0876313
	1514	0.0382228	0.0748531	0.0722486	0.0518257	0.0480998
	1515	0.00659282	-0.0131865	-0.0195095	-0.0307716	-0.00808134
	1516	-0.043731	-0.0152218	0.116285	-0.0209626	0.0241012
	1517	0.0703737	0.0595888	0.125621	0.062421	0.0521296
	1518	0.0479263	0.11086	0.118559	0.0601673	0.0516515
	1519	0.14629	0.0502977	0.232156	0.17275	0.13651
	1520	-0.0127082	0.0137408	0.0279008	-0.0148205	-0.0037964
	1521	0.0158194	0.0722595	0.133314	0.0260836	0.0456656
	1522	-0.0288639	0.104853	0.102682	-0.0321344	0.0178564
	1523	0.021015	0.0557866	0.0464953	0.0715575	0.045105
	1524	0.0200443	0.0631976	0.0249394	0.0294294	0.0231644
	1525	-0.0184513	0.0633011	0.0578003	0.00241689	0.0509939
	1526	0.0160534	0.0529678	0.0867635	0.017129	0.0356427
	1527	0.080517	0.148501	0.200604	0.0718714	0.0741056
	1528	0.0442931	0.0817515	0.194654	0.0837506	0.0505278
	1529	0.0705861	0.149693	0.24752	0.0889377	0.0535692
	1530	0.0102913	0.0502977	0.101351	0.00490373	0.02241
	1531	-0.0681123	0.121707	0.292374	0.138526	-0.0306764
	1532	0.0186955	0.0653144	0.123519	0.0316167	0.0389833
	1533	0.0122117	0.046518	0.0741263	0.187271	0.0465194
	1534	-0.00398686	0.0697542	0.0233848	0.0220474	0.0397221
	1535	0.0354868	0.0410252	0.162744	0.026687	0.0379404
	1536	0.0135082	-0.0040359	-0.0656962	0.00238061	-0.000169322
	1537	0.127628	0.148774	0.324263	0.0654696	0.136442
	1538	0.0507009	0.0458838	0.134757	0.0297293	0.0116188
	1539	0.0104307	0.0280688	0.131657	-0.0197934	-0.0161465
	1540	0.0205061	0.0729518	0.0472988	0.0239902	0.0706449
	1541	-0.175665	-0.318336	-0.203279	-0.17464	-0.00879328
	1542	0.0159454	0.0222603	0.00341774	0.00744578	0.00981136
	1543	0.0167312	0.049564	0.0146401	0.0448403	0.0505703
	1544	0.0579084	0.0790956	0.0548803	0.0511699	0.0371799
	1545	-0.0327409	0.035854	0.0671894	0.0140733	0.0531131
	1546	-0.0225936	-0.00138297	0.0203439	0.00730696	0.0157182
	1547	0.0175612	0.0394877	0.130016	-0.0134519	0.0356418
	1548	0.00354466	0.0141788	0.0853395	-0.0336634	-0.0117604
	1549	-0.0127716	0.0130668	-0.0350312	-0.0235043	-0.0454679
	1550	0.0354843	0.0350384	0.134804	-0.0313665	-0.0493988
	1551	0.0207602	0.0544405	0.172797	0.0170247	-0.00524189
	1552	-0.00650964	0.0762067	0.0121334	0.0426839	0.0667811
	1553	0.026092	0.0835173	0.0818167	0.00155029	0.0370768
	1554	-0.0116125	0.0346168	0.0335819	-0.0058999	0.0436768
	1555	0.0395755	0.0910323	0.17961	0.0699275	0.066319
	1556	0.0601401	0.0537444	0.112617	0.0819183	0.0396853
	1557	0.0174549	-0.0120866	-0.0192819	0.0127786	0.0169003
	1558	0.042443	0.0484005	0.0298196	0.034434	0.0662106
	1559	0.0904709	0.13011	0.1789	0.108832	0.0470047
	1560	0.0399438	0.0559726	0.0610141	-0.00654787	0.0324445
	1561	0.00848839	0.0259377	0.0717605	0.0189327	-0.0250168
	1562	0.0135733	0.0687968	0.028239	-0.0237918	0.0231783
	1563	0.0422448	0.110756	0.0757626	0.0722005	0.0628253
	1564	0.0472279	0.0577094	0.045261	0.0306794	0.0700789
	1565	0.0676155	0.0908081	0.132492	0.0887586	0.0583908
	1566	0.128206	0.103359	0.342397	0.0742417	0.0257638
	1567	0.121312	0.127051	0.183037	0.107364	0.0991036
	1568	0.00205449	0.019445	0.142583	0.0106891	-0.0109606
	1569	-0.0353984	0.0486794	0.115909	-0.00616927	0.00200008
	1570	-0.000852708	0.103678	0.0602348	0.005885	0.0572191
	1571	0.0846692	0.112147	0.14663	0.0705601	0.0348054
	1572	0.0516133	0.207516	0.303678	0.115031	0.112646
	1573	0.0259044	0.063177	0.112926	0.0560457	0.0173605
	1574	-0.0474382	-0.198786	-0.0472462	-0.0604752	-0.176826
	1575	0.0179405	0.0987083	0.0501855	-0.0322489	0.007884
	1576	0.0871023	0.0953565	0.135162	0.0690391	0.0420666
	1577	0.0251734	0.0478204	0.108174	0.0547398	-0.00653574
	1578	-0.00216898	0.0213723	0.000588608	-0.00690948	0.0260924
	1579	0.0522571	0.11994	0.163875	0.0634464	0.0869154
	1580	0.0348894	0.0643317	0.0839443	0.00153085	0.05779
	1581	0.0056543	-0.159596	-0.0847775	0.00641797	0.0115484
	1582	-0.158775	-0.0462501	-0.096839	-0.249456	-0.194601
	1583	0.0619078	0.0112338	0.164544	0.0597535	0.0480408
	1584	-0.0154202	0.0562271	-0.103927	-0.027853	-0.0375637
	1585	0.121242	0.111496	0.106697	0.0930756	0.0404687
	1586	0.0540337	0.0669666	0.140287	0.0299564	0.0644196
	1587	0.05826	0.087924	0.14091	0.0745473	0.092486
	1588	0.0439432	0.0661578	0.165543	0.084874	0.0590757
	1589	0.0522566	0.0876148	0.0924441	0.063649	0.00596139
	1590	0.0292704	0.0834533	0.0311229	0.0405889	0.0720752
	1591	0.129343	0.0999014	0.155757	0.0744442	-0.0059624
	1592	0.0039486	0.052457	0.0924442	0.000988117	0.0835754
	1593	0.104799	0.109022	0.272603	0.153494	0.0484495
	1594	0.0742091	0.0576065	0.0715357	0.070558	0.0601656
	1595	0.0205603	0.101896	0.0447598	0.0479047	0.0260796
	1596	-0.00961664	0.0453602	0.0518591	0.0166912	0.0628386
	1597	0.0177235	0.00568034	0.0682537	0.0189341	0.0246208
	1598	0.024498	0.0206767	0.0563037	0.0287282	-0.00729624
	1599	0.116993	0.153031	0.354588	0.130074	0.148697
	1600	0.00622276	0.0573241	0.139504	0.0237282	0.0142846
	1601	0.0576377	0.103911	0.20167	0.0606891	0.0315566
	1602	0.127498	-0.00177795	0.317534	0.280457	0.132514
	1603	0.0062873	0.0694089	0.0777974	0.0396629	0.0535834
	1604	0.136471	0.118704	0.389785	0.18189	0.105071
	1605	0.00133157	0.048909	0.0459358	0.0222611	0.0257121
	1606	0.0599924	0.0733761	0.164768	0.0729774	0.0331572
	1607	0.0107025	0.034682	0.15615	0.0430153	0.0253139
	1608	0.0309236	0.0951829	0.0778615	-0.00732455	0.0880596
	1609	0.00540965	0.0249899	-0.00474135	-0.111967	0.00422183
	1610	0.0625519	0.0453866	0.103229	0.0680978	0.00995002
	1611	-0.0805656	0.0106684	-0.0195814	-0.0550205	-0.0390379
	1612	-0.00517566	0.0693182	0.166018	0.0518372	0.0796051
	1613	0.000197397	0.045513	0.177022	0.0241316	0.024164
	1614	0.0127131	0.137652	0.134058	0.0292798	0.074923
	1615	0.0212605	0.0691528	0.130572	0.0113421	0.0299169
	1616	-0.0147809	0.0491316	-0.149439	0.00921724	-0.0747637
	1617	0.044636	0.209163	0.227544	0.0914316	0.0329427
	1618	0.0349771	0.0971931	0.0173157	0.0386694	0.0240627
	1619	-0.0381669	0.0690305	0.106515	0.0274874	0.0587718
	1620	0.0277478	0.0586842	0.119412	0.0497978	-0.00892868
	1621	0.0176264	0.00949976	0.182084	0.040148	0.000948676
	1622	-0.0191416	0.0522934	0.129601	0.013987	0.0102246
	1623	0.0580032	0.0832673	0.198472	0.0484781	0.0432441
	1624	-0.0369879	-0.0144522	-0.0776383	-0.151535	0.00653727
	1625	-0.00635577	0.0480751	0.0234866	0.00770378	0.00154081
	1626	0.035316	0.0838394	0.138952	0.0261824	0.0424642
	1627	0.094417	0.133432	0.117364	0.080505	0.0574747
	1628	-0.0769604	-0.049051	-0.137213	-0.386144	-0.00462224
	1629	0.0207643	0.0433227	0.0430939	0.000255088	0.0484636
	1630	0.0242398	0.0601149	0.0495403	0.0358745	0.0522223
	1631	0.00793089	0.0692233	0.103425	0.0407996	0.029307
	1632	0.0383841	0.0526829	0.0590393	0.0176849	0.041525
	1633	-0.0077431	-0.0149123	0.162635	0.0119641	-0.0154622
	1634	0.00334973	0.032679	0.092444	0.0220633	0.074997
	1635	0.00658971	0.0370083	0.152703	0.0589928	0.00195444
	1636	0.0368681	0.069103	0.0203614	0.042531	0.0238043
	1637	0.0365462	0.0598462	0.302388	0.0561687	0.0497511
	1638	0.0103895	0.0730443	0.0824758	0.0850156	0.0854928
	1639	-0.028128	0.0500839	0.129759	0.0610482	0.0417014
	1640	-0.00178431	0.0572954	0.0763086	0.0527353	-0.0595258
	1641	0.0117212	0.0281864	0.0924442	-0.0256777	-0.0112327
	1642	-0.0226967	-0.0280994	0.116981	-0.0162428	-0.077793
	1643	0.00658345	0.123875	0.154106	0.01812	0.0108472
	1644	0.0381393	0.0434086	0.100614	0.000217031	0.0411757
	1645	0.0336246	0.0691737	0.148953	0.0531494	0.0198365
	1646	-0.0441861	-0.00516529	0.00234612	-0.00443187	0.0343558
	1647	0.0701183	0.0546959	0.204284	0.0639887	0.0507173
	1648	-0.00867675	0.0532145	0.13804	0.00101875	0.188465
	1649	-0.0513408	0.015455	0.102917	0.0388821	0.0347193
	1650	0.0171161	0.0434372	0.0924442	0.0103314	0.0311808
	1651	-0.0506858	-0.00115183	0.0842298	0.0217563	0.0343686
	1652	0.0390684	0.0707341	0.132756	0.0407581	0.00840205
	1653	-0.0214123	0.0809527	0.0590393	0.0306396	0.0506551
	1654	0.0191446	0.0398605	0.210671	0.0349746	0.0439963
	1655	-0.0067798	-0.0279244	-0.00808903	-0.0208084	-0.0162719
	1656	0.0569672	0.126159	0.227712	0.0886387	0.0813736
	1657	0.028423	0.152834	0.187945	0.0383024	0.0284251
	1658	-0.0736572	0.00961344	0.014004	-0.00224324	-0.0156431
	1659	0.0369578	0.0777457	0.0185637	0.0369816	0.0140653
	1660	-0.0217748	-0.0195383	0.0587899	0.0250401	-0.0152342
	1661	0.00535857	-0.031621	0.0173157	0.0264297	0.00227867
	1662	0.120769	0.120267	0.328684	0.0529973	0.135591
	1663	0.029571	0.0729023	0.0188054	0.0118379	0.0364301
	1664	-0.0235159	0.0117486	-0.0110618	-0.0186616	-0.0409344
	1665	0.0314557	0.0223087	0.100614	0.0587256	0.00133978
	1666	0.111276	-0.0220179	0.220314	0.150135	0.075196
	1667	0.0141853	0.064384	0.0399859	0.010913	0.0629313
	1668	0.0521959	0.0644736	0.092444	0.0100091	0.0545288
	1669	-0.0393408	0.0260048	0.02779	0.0104122	0.0746525
	1670	0.0251858	0.0732008	-0.0325926	0.0113029	0.0641138
	1671	0.0369601	0.0799139	0.031117	0.0373114	0.0130276
	1672	0.0149249	0.036529	0.0751492	-0.0169824	0.0424321
	1673	0.0256737	-0.0220875	0.100349	0.0131477	0.037232
	1674	0.0160442	0.0205085	0.092444	0.102755	0.0307645
	1675	0.127775	0.124351	0.360139	0.0729121	0.191861
	1676	0.0265935	0.00606109	0.0181285	-0.0027491	0.0232528
	1677	-0.0203318	0.056237	0.0603744	0.0343611	0.041672
	1678	0.121525	0.10022	0.31399	0.0987371	0.051234
	1679	-0.0268839	0.0258414	0.0544736	0.0654412	0.0250357
	1680	0.0220095	0.0565302	0.067582	0.0254151	0.00819294
	1681	0.000255347	0.0216567	-0.0554589	-0.124121	0.00319208
	1682	0.165752	0.105027	0.175519	0.0106949	0.0128529
	1683	0.0164609	-0.0408378	-0.0801475	0.00421234	0.0199254
	1684	0.0104822	0.0279122	-0.139374	0.0348184	0.0247826
	1685	0.0108488	0.0712289	0.0808862	0.0140737	-0.0104314
	1686	0.0146968	-0.0163243	0.00271823	-0.0202353	-0.0380783
	1687	0.0299047	-0.0326009	0.0924442	-0.000797228	-0.014827
	1688	0.029489	0.0179859	-0.0343269	0.0125214	0.0138864
	1689	-0.0291136	0.0668553	0.0554887	0.0219071	0.00215948
	1690	0.120373	0.116957	0.373332	0.191045	0.356294
	1691	-0.0114035	0.0570858	-0.0888313	0.0116134	-0.0058351
	1692	0.0653546	0.0328882	-0.0570453	0.0684216	0.00263567
	1693	0.00308158	0.0616092	-0.00115789	0.0361125	0.0552183
	1694	0.0336199	0.190226	0.261481	0.0721884	0.0905077
	1695	-0.0359615	0.00144632	-0.0613696	-0.0219479	0.00302476
	1696	0.0921809	0.0237393	-0.0709361	0.0239401	-0.0308665
	1697	0.0283972	0.0298969	0.00634321	0.0468158	-0.00552097
	1698	0.0367116	0.0568863	0.066297	0.0364493	0.0623475
	1699	0.102151	0.0720522	0.307535	0.0887761	-0.0244227
	1700	0.0178697	0.0457198	0.0072285	0.0405646	-0.0192414
	1701	-0.00389953	-0.24257	-0.145585	-0.0200433	-0.0291494
	1702	0.0187217	0.0290075	0.10674	-0.0301737	0.0821376
	1703	-0.00624734	0.0512905	0.0400487	-0.0502222	0.0200345
	1704	0.025843	0.0258928	-0.0516505	-0.0213624	-0.0203637
	1705	0.00308266	-0.00488996	-0.0386089	0.00879285	-0.0315145
	1706	0.00491656	-0.0085541	-0.0496668	-0.00644773	0.017081
	1707	0.119532	0.157885	0.390118	0.145576	0.113949
	1708	0.116602	-0.0259873	0.148953	0.0298128	0.000496514
	1709	0.12223	0.112959	0.284019	0.0794734	0.0840271
	1710	-0.0530177	-0.0140743	0.0612719	0.0446395	-0.0262415
	1711	-0.0195209	0.00851055	-0.347697	0.091525	-0.0236523
	1712	-0.028029	0.0362673	0.0366975	-0.135277	-0.072442
	1713	0.0079583	0.0578136	0.0731586	0.0105468	0.0227095
	1714	-0.0493366	0.078572	0.0376915	-0.0157415	0.0481626
	1715	0.0397908	-0.0204177	-0.16753	0.0433715	-0.000885086
	1716	0.01104	0.0827551	0.137221	0.00343159	-0.0300955
	1717	-0.0169457	0.099984	0.137542	0.0939761	0.0949543
	1718	0	0	0	0	0
	1719	0.0417397	0.0434747	0.182302	0.046218	0.00305997
	1720	0.00155767	-0.00673244	-0.0166544	0.00263698	-0.000629199
	1721	-0.00622612	-0.014133	-0.0173621	-0.00541685	-0.00492451
	1722	-0.00145073	-0.00598547	0.0151779	-0.00165298	-0.0010365
	1723	0.0297421	0.0345664	0.0547723	0.0446418	0.00749221
	1724	0.00496769	-0.0124541	0.0138783	0.00162547	-0.0190481
	1725	-0.00309808	-0.0156414	-0.00671422	-0.00259814	-0.00690493
	1726	-0.00524089	-0.0156598	-0.0142897	-0.00456577	-0.00375482
	1727	0.0182092	0.0217951	0.0219215	0.0216286	0.0165894
	1728	-0.0129801	-0.0134595	-0.0179972	-0.00935885	-0.00649521
	1729	0.000694271	-0.00373319	0.010472	0.000482681	0.00227614
	1730	-0.00412406	-0.0123252	-0.00530096	-0.00169588	-0.000342817
	1731	0.0106694	-0.0254026	0.0262463	-0.0058259	-0.0166198
	1732	-0.000560136	-0.00436079	-0.0157789	-0.00019277	0.00197934
	1733	-0.000908743	-0.00339389	-0.0180228	-0.00997826	-0.00377525
	1734	-0.00488191	-0.0162499	-0.0161802	-0.00497151	-0.00137812
	1735	-0.000963115	-0.0137334	-0.0166098	-0.0013738	-0.00534325
	1736	-0.00269209	-0.00498376	-0.00141837	-0.00272334	-0.00114447
	1737	0.00168457	-0.0103482	-0.0153538	0.000934127	-0.00316372
	1738	0.00400773	-0.0138485	-0.00933955	0.00522107	0.000616122
	1739	-0.00328201	-0.0030306	0.00126511	-0.00435001	-0.00372319
	1740	-0.00207104	-0.0135243	-0.0152308	-0.00236599	0.00113036
	1741	-0.000862209	-0.011229	-0.0072945	-0.00466457	-0.00557335
	1742	-0.000335053	-0.00718289	0.000352324	-0.000731399	0.00178256
	1743	-0.00345321	-0.0113378	-0.0118772	-0.00118989	-0.000582767
	1744	-0.00107284	-0.00831379	-0.00780948	0.00367867	0.0029992
	1745	-0.00343724	-0.0017901	0.000201146	-0.00145997	0.00744894
	1746	-0.00742669	-0.022504	-0.00408664	-0.00720046	-0.00762242
	1747	-0.00881774	-0.0107449	-0.047373	-0.0100111	-0.00446328
	1748	0.000524743	-0.0129177	0.0225078	0.000934603	-5.81687e-05
	1749	0.00953582	0.00188655	0.024796	0.0187856	0.00375089
	1750	0.000248202	-0.003739	0.0266598	0.000656752	0.00764518
	1751	-0.00788111	-0.0108289	-0.0230745	-0.00446504	-0.00638375
	1752	-0.00100839	-0.0162354	-0.00112293	-0.00204126	-0.000187886
	1753	0.0002519	-0.018689	-0.0178961	-0.00173944	-0.00759099
	1754	-0.00439157	0.000522749	-0.0115851	-0.00095974	0.0036748
	1755	-5.03643e-05	0.00538809	-0.00277903	-0.000820196	0.00383824
	1756	-0.00296464	-0.0053148	-0.00581197	-0.00405894	-0.00107983
	1757	0.0349021	0.00970007	0.0228866	0.029856	0.00271977
	1758	-0.00828434	-0.0109192	-0.0108457	-0.00722691	0.00192845
	1759	-0.00177392	-0.00525819	0.00218681	-0.0027612	0.00144922
	1760	-0.00207763	-0.00479436	0.0161447	0.000357313	-0.000216839
	1761	-0.00681804	-0.00121518	0.00187787	-0.0089043	0.00163561
	1762	-0.00603215	-0.00967184	-0.01495	-0.00631278	-0.00703173
	1763	-0.00941195	-0.0244394	-0.0384051	-0.0157623	-0.0157831
	1764	0.000273827	-0.00771046	0.0049795	0.00215871	-9.90117e-05
	1765	-0.00323759	-0.0193098	-0.0329881	-0.00456048	-0.00569688
	1766	-0.00252838	-0.0113705	-0.0223903	7.96777e-05	-0.00316782
	1767	-0.00148666	-0.0122985	-0.000717806	-0.00681814	-0.0026011
	1768	-0.00407166	-0.00363029	-0.0036904	0.000343553	-0.00192546
	1769	-0.00717097	-0.00381885	-0.0138547	-0.0114235	-0.0028839
	1770	0.00141523	-0.016303	-0.00527075	0.000831651	0.00033938
	1771	-0.00238698	0.000398764	-0.00275317	-0.00138777	0.00726042
	1772	-0.00336534	-0.00208323	0.00743155	-0.009153	-0.00409851
	1773	-0.0129407	0.0180918	0.0387113	0.00960995	0.0258788
	1774	-0.00864872	-0.00763283	-0.0277026	-0.00180991	-0.00115234
	1775	-0.00353663	0.0026233	-0.0046021	-0.00499596	-0.00294528
	1776	-0.00587683	-0.0190826	-0.0109075	-0.00741665	-0.00818456
	1777	-0.00318747	0.00341868	-0.0083381	-0.0044553	-0.00568385
	1778	0.0137693	-0.00121732	-0.00636793	0.0169437	-0.00262444
	1779	-0.0100782	-0.0172453	0.00209846	-0.00758237	-0.0057674
	1780	-0.00451791	-0.0100158	-0.00871544	-0.00303962	0.000927446
	1781	-0.00547653	-0.00428562	0.0314628	0.00631838	-0.00435604
	1782	-0.000521633	0.00302552	0.00819469	-0.00207388	-0.00180922
	1783	-0.0113905	0.0121647	-0.0043149	-0.0175276	-0.00798088
	1784	-0.00228281	-0.0067836	0.0123645	0.00125764	0.00332799
	1785	-0.00772811	-0.0208506	0.00565823	-0.00115547	-0.00304716
	1786	-0.00696505	-0.00442873	-0.0127105	-0.00355606	-0.00596006
	1787	-0.0131234	-0.0244668	-0.0428005	-0.00960478	-0.00866905
	1788	-0.00437132	-0.0196862	-0.00558635	-0.00069242	-0.00124308
	1789	-0.00596241	0.00303415	-0.0264978	-0.00795945	-0.00405531
	1790	-0.00776382	-0.00675545	-0.00600872	-0.010471	-0.0014893
	1791	-0.00768062	-0.00920081	-0.00206115	-0.00710184	-4.91619e-05
	1792	-0.0005264	-0.00945409	-0.00558109	-0.00434563	-0.00468436
	1793	-0.00185032	-0.0024894	0.00103601	-0.000255306	-0.000791456
	1794	0.000640528	0.0204155	0.0286114	0.00248673	0.0110473
	1795	-0.000689656	-0.0155331	0.00776054	0.00521762	-0.00177244
	1796	-0.0036491	0.00947456	0.0343454	-0.00180933	-0.00910378
	1797	-0.00510888	-0.00717443	-0.0030645	-0.00670398	-0.00879409
	1798	-0.00989904	-0.0094103	-0.02327	-0.00483776	-0.00654635
	1799	-0.0114617	-0.0180347	-0.0115587	-0.012993	-0.0078342
	1800	0.00118926	-0.00932567	0.0157201	0.000254211	0.00141389
	1801	-0.00488145	-0.0219622	-0.0327584	-0.0105349	-0.00385511
	1802	5.09637e-05	0.00117028	0.00170543	-0.00314583	0.00309314
	1803	0.0010742	-0.00480532	-0.00736115	0.00327042	0.000909182
	1804	0.00461959	-0.00578618	0.010624	0.000885385	0.00271427
	1805	0.0040441	0.00822756	-0.0326345	-0.00105709	0.00203738
	1806	-0.0138431	-0.0271587	-0.0590502	-0.0258482	-0.00714588
	1807	0.00295729	-0.0136144	0.0122546	0.0042306	0.00431614
	1808	-0.0115274	-0.00745364	-0.00342201	-0.0124258	-0.00147366
	1809	0.0119962	0.00591447	0.024904	0.0154871	0.00495366
	1810	-0.00164201	-0.0151042	-0.0111267	-0.00695993	-0.00434951
	1811	-0.00564563	-0.0116836	0.00368201	-0.00316957	-0.00634082
	1812	-0.00110496	-0.00121299	0.0171304	-0.00383751	0.00344321
	1813	-0.00567887	-0.0195003	-0.0262392	-0.00990126	-0.00877001
	1814	-0.000366813	-0.0107885	0.00607394	5.03111e-07	-0.00228445
	1815	-0.00640006	-0.00273826	-0.0395271	0.000623078	-0.00156317
	1816	-0.000834628	0.0260103	0.0354659	0.0015265	-0.00874093
	1817	-0.000323664	0.0140471	0.00142359	0.00825235	0.0040155
	1818	-0.0101754	-0.0102172	-0.00273016	-0.0129897	-0.00825492
	1819	-0.00110708	-0.00124843	0.0211518	-0.00261625	0.00229474
	1820	0.00228858	-0.0109372	-0.014171	-0.00118606	-0.000677168
	1821	0.00702405	-0.00143813	0.0391292	0.00895627	0.00762916
	1822	-0.0136594	-0.0187253	-0.0255949	-0.0155008	-0.00552453
	1823	-0.0114848	-0.0174451	-0.0445811	-0.013026	-0.00577707
	1824	0.012476	0.00928378	0.0245349	0.0195971	0.00916889
	1825	-0.00192619	-0.019653	-0.0327435	-0.00863281	-0.00559977
	1826	0.014104	0.0027311	0.0427947	0.0175464	0.0150062
	1827	-0.00635949	-0.0138049	-0.0337627	-0.00798364	0.00131942
	1828	-0.00649298	0.00121793	0.0138904	-0.00486038	-0.00601138
	1829	-0.0141316	-0.0209669	-0.0621094	-0.0122116	-0.00750056
	1830	-0.0125165	-0.0215054	-0.0286192	-0.010555	-0.00777883
	1831	-0.00333861	-0.00287503	-0.0211948	-0.000770188	0.0047165
	1832	0.00969273	0.00686714	0.0211709	0.00121619	0.00850814
	1833	-0.0132711	-0.00486373	-0.0660194	-0.0128948	-0.00680442
	1834	-0.0047976	-0.00412886	0.000415132	-0.00230064	-0.00298337
	1835	-0.00520825	-0.00435705	-0.0102674	-0.0032472	0.000944431
	1836	-0.00592912	-0.0123874	0.00242558	-0.00269662	9.16957e-05
	1837	-0.00383466	-0.0123976	-0.0409264	-0.00169993	-0.00351038
	1838	-0.012586	-0.0109328	-0.0189832	-0.0127183	0.00575207
	1839	0.000250381	0.004039	0.000790767	-0.00094843	-0.00504467
	1840	-0.0010235	-0.00266105	-0.000561457	-0.000836232	-0.000606144
	1841	-0.00361221	-0.00437594	-0.00459767	0.00317748	-0.00457356
	1842	0.00513315	0.0105515	0.00670363	8.37801e-05	-0.00386881
	1843	-0.000337804	-0.0191569	-0.0335642	-0.00660041	-0.00981585
	1844	0.0169528	-0.0127432	0.0157215	0.00313701	0.00785945
	1845	-0.00700609	-0.0115603	-0.0177427	-0.00108125	-0.00157046
	1846	-0.00264342	-0.0184536	-0.0390346	-0.00596328	0.00218611
	1847	0.00292336	-0.00413704	-0.00128384	0.00400131	-0.00540186
	1848	0.042555	0.0379606	0.0415582	0.0433478	0.00132931
	1849	-0.0127824	-0.0134391	-0.0314241	-0.00716539	-0.00224851
	1850	-0.00783113	0.000805012	-0.00784909	0.00333277	0.00788758
	1851	0.000373459	0.0155271	0.0435895	0.00933481	0.0230881
	1852	-0.00784373	-0.0135492	-0.0186168	-0.00780769	-0.00466083
	1853	-0.00417936	-0.00258639	-0.000746169	-0.00353356	-0.00299705
	1854	-0.000955839	-0.00920662	-0.00789207	0.00411652	0.0031189
	1855	0.00813008	-0.00974718	0.0139104	0.00456432	0.00598338
	1856	0.00325519	-0.00986409	0.026541	0.00444557	0.0107894
	1857	-0.00430689	-0.00922544	-0.0145463	-0.00644631	0.0140753
	1858	-0.00610747	-0.0144128	0.00119256	-0.00489845	-0.000417985
	1859	0.00481485	-0.000613253	-0.023905	0.0167214	0.00851542
	1860	0.00724093	-0.00291045	0.00137318	0.0010161	-0.00254368
	1861	0.000319443	0.0018347	0.0208112	-0.00355851	-0.00466035
	1862	-0.00692972	-0.013801	-0.0333587	-0.0150961	-0.00485938
	1863	-0.00559602	-0.0195882	-0.00932161	-0.00609661	-0.0110164
	1864	-0.00925648	-0.01818	-0.0349721	-0.0104648	-0.00509651
	1865	-0.020935	-0.0179743	-0.0379692	-0.0276867	-0.00923494
	1866	-0.00747605	-0.0065387	0.0199387	0.00583661	0.000731562
	1867	-0.0204174	-0.0206567	-0.0595213	-0.0037236	0.00168731
	1868	0.00517291	-0.00801457	-0.016366	-0.00342063	-0.00102582
	1869	0.00696426	0.000174432	0.0384497	0.00229034	0.00156957
	1870	-0.00482851	0.0327138	0.148962	0.000311982	-0.000896042
	1871	0.000419657	-0.00487677	-0.00354156	-0.00421299	-0.00547208
	1872	-0.00303141	0.00803214	0.025791	0.0155921	-0.00600951
	1873	-0.0196137	-0.0312142	-0.0816503	-0.0410408	-0.0224057
	1874	-0.0103494	-0.0175409	-0.034729	-0.0139651	-0.00427391
	1875	0.00848834	-0.00444198	-0.0044929	-0.0104615	0.00106235
	1876	0.00551352	-0.00288507	0.0337421	0.00373517	0.000993346
	1877	-0.0020168	-0.0214772	-0.0311267	-0.00251567	-0.00203515
	1878	0.000706675	-0.00966403	0.00820081	0.00449569	-0.00209665
	1879	-0.00386677	-0.00187274	-0.00396963	0.00590397	-0.0029973
	1880	-0.00444476	-0.00333779	0.00190726	-0.000739885	-0.0176563
	1881	-0.0211316	-0.0260808	-0.0485898	-0.0194074	-0.0122793
	1882	-0.00396687	-0.00556012	-0.0492266	-0.00977133	-0.00451709
	1883	-0.00232114	-0.00128516	0.0161805	-0.00107149	-0.0056272
	1884	0.00577157	-0.00296537	0.0179248	0.00666075	-0.0020528
	1885	-0.00716497	-0.0150925	-0.0208819	-0.00271366	-0.00648602
	1886	-0.00400922	-0.00131637	0.00893449	0.00194977	-0.0030801
	1887	-0.00617129	-0.00872333	0.0306283	-0.0119374	-0.00659087
	1888	-0.0177493	-0.0315314	-0.0730776	-0.0166603	-0.0242994
	1889	0.00479868	0.00689254	0.0325816	0.00891043	0.00355796
	1890	-0.00292795	-0.0090052	-0.0233608	-0.00379336	0.00343016
	1891	-0.01199	-0.0241722	-0.0441273	-0.0249527	-0.00807887
	1892	0.0125428	-0.0152581	0.0188242	0.00548173	0.00345418
	1893	0.00815869	-0.00553049	0.0300155	0.00649852	0.00883769
	1894	0.00278161	-0.00280687	0.0132014	0.00311135	0.00298189
	1895	-0.00544117	-0.000710815	0.0281684	-0.00434967	-0.00556947
	1896	-0.0109033	-0.0227091	-0.0215096	-0.00244718	-0.00165711
	1897	0.0129273	0.0162818	0.0256994	0.0355883	0.02454
	1898	0.0147238	0.0568591	0.0795312	0.0182162	0.0410429
	1899	-0.000200087	0.0585739	0.0724079	0.00766216	0.0545239
	1900	0.00299989	0.0384822	0.09837	0.00974508	0.03859
	1901	0.0111178	0.0588875	0.0373585	0.0229611	0.0533899
	1902	0.0105379	0.068381	0.0224862	0.0133295	0.0444259
	1903	0.0029079	0.0676028	0.0293156	0.00485538	0.0494737
	1904	0.0309642	0.0646607	0.0569327	0.0234988	0.0584659
	1905	0.0245354	0.0493597	0.0820837	-0.0130149	0.0438936
	1906	0.037436	0.0609684	0.0822781	0.0271014	0.0464655
	1907	0.000650156	0.0703428	0.0803493	0.0219226	0.0400308
	1908	0.00751153	0.0644992	0.0464952	0.0294028	0.0520403
	1909	0.00999051	0.0483698	0.0239414	0.00988188	0.0324996
	1910	0.012387	0.0619388	0.0544822	0.0409199	0.0487394
	1911	0.0369475	0.0738405	0.0762424	0.0245869	0.0613544
	1912	0.0196512	0.0582384	0.0622227	0.00937483	0.0558741
	1913	0.0155317	0.0461741	0.0143887	0.0184811	0.0627168
	1914	0.0182032	0.0696056	0.0639256	0.0189431	0.0663194
	1915	0.0378136	0.0600386	0.0587166	0.00629979	0.0502919
	1916	-0.000551715	0.0534001	0.0841675	0.00817709	0.0507314
	1917	0.0375935	0.0471526	0.0924441	0.019396	0.0507996
	1918	-0.0183495	0.0721502	0.0671433	0.00712978	0.0477625
	1919	0.0160036	0.0652488	0.0465566	0.00521249	0.0699486
	1920	0.0172089	0.0633701	0.0670327	0.00747909	0.064055
	1921	0.0125747	0.0676571	0.0449498	0.0308107	0.0572479
	1922	-0.00287493	0.0665941	0.0885933	0.0195569	0.0502317
	1923	0.0103504	0.0546532	0.0717729	0.0200756	0.0655253
	1924	2.24407e-05	0.0653354	0.064689	0.0144943	0.0674042
	1925	0.0627868	0.0503923	0.118198	0.0704202	0.0551035
	1926	0.0112411	0.066981	0.110463	0.0230883	0.0348319
	1927	0.0256953	0.0508397	0.0736373	0.025761	0.0736339
	1928	0.0110449	0.0460095	0.0705855	0.014416	0.0109577
	1929	0.0249072	0.0765665	0.0639957	0.0174315	0.0300018
	1930	0.0148981	0.0749607	0.0868625	0.01493	0.0275118
	1931	-0.0139073	0.06203	0.0628072	0.0145651	0.0458166
	1932	0.0390909	0.0472211	0.0735908	-0.00404497	0.0330936
	1933	-0.00671982	0.059946	0.0339355	0.0153546	0.0574664
	1934	-0.00648495	0.0874284	-0.0167943	0.00680596	0.0574947
	1935	0.0405374	0.0221131	0.121376	0.0479098	0.0375958
	1936	0.0122614	0.0376336	0.0355431	0.0238057	0.0686984
	1937	-0.126981	0.0465256	0.0214045	0.0371982	0.0581294
	1938	0.00686	0.0814676	0.0438693	-0.0227325	0.0472657
	1939	0.0555249	0.0707414	0.139763	0.0724261	0.0760189
	1940	0.0326933	0.0416742	0.0109484	0.0142935	0.0541651
	1941	0.00171279	0.0717605	0.0317034	0.00833982	0.0402695
	1942	-0.0285555	0.0330989	0.0527236	-0.0196247	0.0491892
	1943	-0.225056	0.0161915	-0.0574366	0.014069	-0.119226
	1944	0.0328731	0.0611769	-0.00380599	-0.0116772	0.0339272
	1945	0.0373208	0.036988	0.0857236	0.0108532	0.0242535
	1946	0.0106487	0.0746244	0.00595972	0.0273697	0.025422
	1947	0.0185596	0.0470013	0.0455215	0.0183711	0.0560654
	1948	0.015285	0.0689717	0.100483	0.011837	0.0437603
	1949	0.0190563	0.032276	0.0651222	0.0434108	0.0405799
	1950	0.0364471	0.0535487	0.148602	0.0161163	0.0500987
	1951	0.0363972	0.0821406	0.172662	-0.00461058	0.0401109
	1952	0.0159049	0.0470329	0.131609	-0.025053	0.0946844
	1953	0.0225517	0.0366482	0.085068	-0.0718672	0.0461026
	1954	0.0525591	0.0129847	-0.0367818	-0.00423717	-0.0145409
	1955	0.0180276	0.0483619	0.0669307	0.0145666	0.0486296
	1956	0.0304373	0.0115922	0.0341963	0.00544785	0.0452967
	1957	0.013577	0.0300375	0.0842298	0.00976532	0.0485648
	1958	0.0103938	0.0757606	0.106029	0.018892	0.060055
	1959	-0.0205281	0.0448405	0.0924441	0.0373091	0.0493079

## Sheet: Figure 2c
Figure 2b
		X (Fitness Glucose)	Y Stringent Polymerase (delrelAspoT M9 Enrichment)
	0	-0.00252838	0.26866
	1	0.0519395	2.86566
	2	0.0425825	6.53349
	3	0.0449383	-0.554652
	4	0.0466198	0.484053
	5	0.0282304	0.374147
	6	-0.00864872	0.719653
	7	-0.0294362	3.82068
	8	-0.044528	3.99546
	9	-0.0621365	5.14521
	10	0.0154203	0.796737
	11	0.0478541	3.00655
	12	0.0122923	2.09218
	13	-0.00547653	-0.445759
	14	-0.0136211	-0.198531
	15	0.00439035	-0.370779
	16	-0.0246003	-0.178102
	17	-0.00465917	-0.867585
	18	-0.0122516	-1.10464
	19	-0.0290597	-1.18142
	20	-0.00353663	0.831929
	21	-0.0651618	3.56877
	22	0.000443411	0.321194
	23	-5.03643e-05	0.847034
	24	-0.00200448	0.247751
	25	0.0170719	0.227488
	26	-0.000908743	0.0633872
	27	-0.00705742	-0.309557
	28	0.0105587	1.74182
	29	0.00146686	-0.989165
	30	0.111616	-0.511422
	31	-0.00078738	-0.221628
	32	-0.00347987	-0.468962
	33	0.00904043	-0.25025
	34	-0.00241706	-0.138791
	35	0.0027303	-0.144293
	36	-0.00727898	0.664105
	37	-0.0315371	-1.46211
	38	-0.00527813	-0.527546
	39	-0.00567887	-0.17587
	40	-0.0278048	1.00863
	41	0.0391149	-1.52031
	42	-0.0544548	-1.24797
	43	0.0887029	-1.09935
	44	0.0960173	1.19591
	45	0.0010742	0.781847
	46	0.112603	0.392469
	47	0.103083	-0.222072
	48	0.135125	1.85473
	49	0.147046	0.458415
	50	0.106991
	51	0.0157738	2.78819
	52	-0.00323759	-0.778891
	53	0.128548	1.99295
	54	0.0931739	0.248509
	55	0.125317	2.00362
	56	-0.0110948	0.283846
	57	-0.0036491	-1.31443
	58	0.0313611	1.98549
	59	-0.0227916	-1.14468
	60	0.00513315	-0.695767
	61	-0.0296237	0.73058
	62	-0.053131	-0.821499
	63	-0.0193066	-0.650544
	64	0.051723	0.143931
	65	0.0362842	0.621909
	66	-0.0010235	0.199243
	67	0.0598854	1.60175
	68	-0.0211612	-0.382525
	69	0.04427	-0.29874
	70	0.114613
	71	0.0137693	-0.703874
	72	0.133427	3.04558
	73	0.139124	0.576651
	74	0.088862	-0.625562
	75	0.0420996	-2.45567
	76	0.11131	1.54288
	77	0.0932348	-0.105718
	78	0.00969273	-0.47864
	79	-0.0579361	-0.295172
	80	-0.0220304	0.14733
	81	-0.0316095	0.472007
	82	0.00926474	3.24809
	83	-0.0663589	5.66819
	84	-0.0917394	5.06051
	85	-0.00497431	4.80814
	86	0.000694271	1.67513
	87	-0.0591534	3.79794
	88	-0.0460461	5.43329
	89	-0.0525186	4.96539
	90	-0.0728292	-0.0734939
	91	-0.0497888	2.22907
	92	-0.0607207	2.27343
	93	-0.00309808	0.215519
	94	-0.0140987	1.51684
	95	-0.079966	4.4704
	96	0.00639622	-0.399302
	97	-0.0448251	0.693001
	98	-0.0278105	5.34375
	99	-0.00451791	0.262132
	100	-0.013064	2.43327
	101	-0.0618739	1.28267
	102	0.0530169	1.40864
	103	0.0175713	0.276336
	104	-0.0218976	5.66533
	105	-0.00941195	-0.101674
	106	0.0588916	3.79893
	107	0.00906961	0.716444
	108	-0.00321497	1.12295
	109	-0.0535761	1.35963
	110	-0.0244611	-2.57249
	111	0.00380401	-0.19452
	112	-0.0114848	-0.851149
	113	-0.0243254
	114	-0.0240683	-2.21192
	115	-0.0431734	-0.558667
	116	-0.00328201	-0.349845
	117	-0.0480185	1.65188
	118	-0.0541487	3.83422
	119	-0.00369857	3.96513
	120	-0.00437132	0.244039
	121	-0.0171677	6.09226
	122	-0.00302295	0.340782
	123	-0.0104156	0.640253
	124	0.00135887	-0.550427
	125	-0.0428022	4.40611
	126	0.00400773	-0.159314
	127	0.0247065	0.182864
	128	0.0105008	0.176784
	129	-0.0146475	-0.430629
	130	-0.0192992	-0.247339
	131	0.00702405	-0.410213
	132	-0.00710515	-0.297099
	133	-0.0239753	-0.49514
	134	-0.00276237	-0.21863
	135	-0.0127824	0.520504
	136	0.0848196	1.63118
	137	0.0529198	0.0484846
	138	0.0327581	0.0564823
	139	-0.00084666	1.272
	140	0.0715673	2.04144
	141	-0.0252149	0.381581
	142	-0.000560136	-0.156605
	143	-0.0178562	-0.640745
	144	0.0725505	-0.684403
	145	-0.00033276	4.93315
	146	0.0203087	2.06855
	147	0.0061598	1.39772
	148	-0.000335053	-0.22968
	149	0.036069	3.23625
	150	0.0387146	2.37326
	151	0.0309506	1.47724
	152	0.0666452	2.00695
	153	0.0976888	-0.735047
	154	0.0505562	1.18455
	155	-0.000464965	-0.168552
	156	-0.0398061	-0.569637
	157	-0.00407166	0.570927
	158	-0.0133847	0.630235
	159	-0.0644394	1.132
	160	0.0139226	-0.207623
	161	0.0033787	0.794285
	162	-0.00145073	1.33044
	163	-0.013652	-2.09996
	164	-0.0447847	-1.45131
	165	-0.0218406	-0.661441
	166	-0.0107413	0.255985
	167	0.0053017	-0.206813
	168	-0.00524089	0.951131
	169	0.12202	-0.739973
	170	0.119068	-0.188503
	171	0.056941	2.07353
	172	0.0627597	-0.202706
	173	0.120562	0.308521
	174	0.0861255	1.35885
	175	-0.0522474	0.703798
	176	-0.00788111	-0.530881
	177	0.0162905	-0.491229
	178	0.0244327	1.1717
	179	0.0315934	2.19282
	180	0.0301352	5.25992
	181	0.0939129	1.23105
	182	0.0951565	1.37506
	183	0.0956501	0.162895
	184	0.0164979	-0.246073
	185	0.0482376	0.852769
	186	-0.00417936	0.476361
	187	0.0347522	-0.732739
	188	0.0876801	1.08646
	189	0.00505097	0.172241
	190	0.0376057	0.774344
	191	0.0105319	0.643436
	192	-0.0169903	0.974599
	193	-0.0136594	-0.745059
	194	0.0310839	1.05508
	195	0.00404893	0.749352
	196	-0.0161101	0.834514
	197	-0.00649298	-0.00357844
	198	0.000913502	-0.192446
	199	0.00122749	0.142061
	200	-0.0496969	-0.635497
	201	-0.0537161	2.69624
	202	0.0107708	-0.480492
	203	-0.00345321	0.709347
	204	-0.00934008	6.27745
	205	-0.0307989	1.63284
	206	0.00141523	-0.0413389
	207	-0.00579923	1.08962
	208	0.00973469	1.2781
	209	-0.0556819	2.51042
	210	-0.00942756	4.4475
	211	-0.0308948	-1.49343
	212	-0.00717097	0.15717
	213	0.0137768	3.76377
	214	0.00156721	-0.11255
	215	-0.0106185	1.65953
	216	-0.00100839	-0.160478
	217	0.0307402	0.312627
	218	-0.0206791	-0.580047
	219	0.00549196	-1.55182
	220	-0.0534873	-1.35066
	221	-0.0572301	-2.3708
	222	-0.0209364	-0.747916
	223	-0.035344	-1.35513
	224	-0.0270909	0.332129
	225	0.0297421	-0.505873
	226	0.0171818	3.07352
	227	-0.0300696	-1.8204
	228	-0.0150156	-1.42342
	229	0.00116802	-0.347931
	230	-0.000562616	-0.224221
	231	-0.00338459	-0.207722
	232	-0.00185032	0.134624
	233	-0.00021696	0.521642
	234	0.00840272	-0.178102
	235	-0.00426847
	236	-0.00288325
	237	-0.0510073	-0.424892
	238	-0.0351605	-1.74982
	239	-0.00207104	-0.799044
	240	-0.00991657	-1.04034
	241	-0.0466289	-1.34506
	242	-0.0753362	-2.03433
	243	-0.0386547	1.06162
	244	0.0528693	-0.392631
	245	0.0399556	2.32821
	246	-0.045713	-1.90818
	247	0.0554645	4.3123
	248	-0.00343724	-0.0884754
	249	0.0160769	-0.401836
	250	-0.013495	-0.342865
	251	0.066021	1.81538
	252	-0.0294308	0.534254
	253	-0.0356624	4.55263
	254	-0.0238566	1.11045
	255	-0.00968866	3.91742
	256	-0.00881774	-0.183018
	257	0.0388822	0.429424
	258	-0.00596157	1.90224
	259	0.00185474	-0.105369
	260	-0.00404118	0.102354
	261	-0.0047976	0.226746
	262	-0.000917499	-0.460294
	263	-0.00409215	-0.0574775
	264	-0.00189144	-0.351733
	265	-0.00592493	1.50126
	266	-0.000557497	1.65016
	267	-0.00587683	-0.995966
	268	0.00644882	0.150222
	269	0.0502815	0.130634
	270	0.0077272	0.895467
	271	-0.00849049	0.842522
	272	0.0171165	0.450076
	273	0.119068	1.41257
	274	-0.0113905	-0.759483
	275	0.0692565	0.839377
	276	0.14877	-0.0344645
	277	0.0372077	0.415367
	278	0.0615673	0.441398
	279	0.0323295
	280	-0.00657308	0.130671
	281	0.0369478	-1.44654
	282	0.13951	0.964918
	283	0.0182092	0.418072
	284	-0.00444571	1.05894
	285	-0.039188	-1.5837
	286	-0.00595416	0.118195
	287	0.0489459	1.48551
	288	-0.0827386	0.548817
	289	-0.0520899	0.891887
	290	0.00496769	-0.330945
	291	0.0349382	2.47324
	292	0.138982	1.72121
	293	0.148359	1.62728
	294	-0.0079289	-1.03791
	295	-0.00174228	0.168615
	296	-0.000963115	-0.310889
	297	-0.0131974	-0.620821
	298	-0.0241903	-0.816103
	299	-0.0193498	-0.833718
	300	-0.0272354	-0.781825
	301	-0.00412406	-0.237812
	302	-0.0325413	-0.468377
	303	-0.0225713	-0.575863
	304	0.0170884	-0.635024
	305	-0.0279802	1.65348
	306	-0.0484587	-1.2325
	307	0.0175791	-0.555848
	308	-0.0181233	0.213115
	309	0.0375257	0.465584
	310	-0.00776382	0.160077
	311	0.0648222	-0.674305
	312	0.00428205	-0.570965
	313	-0.019698	-1.16899
	314	-0.0527135	-1.79506
	315	-0.0138431	0.695009
	316	-0.000812637	0.199936
	317	-0.00948628	-0.0124928
	318	-0.0101754	0.0582243
	319	0.044695	-0.293122
	320	-0.0231103	-0.367406
	321	-0.099318	0.370724
	322	0.00461959	3.23037
	323	-0.00944871	-0.318049
	324	-0.0320139	1.81832
	325	-0.033242	1.44304
	326	-0.0169345	0.989201
	327	-0.0411487	0.180995
	328	-0.00228281	-0.618234
	329	-0.0523767	0.144708
	330	-0.0074177	4.8165
	331	-0.00439157	0.0707877
	332	-0.0345399	-0.033544
	333	-0.0465166	3.76808
	334	-0.0202411	4.25938
	335	-0.00207763	0.280916
	336	-0.0340204	-1.43083
	337	-0.0363847	-0.0986593
	338	0.00137043	-2.18275
	339	0.0107045	-1.0212
	340	-0.011573	-0.649373
	341	-0.0354303	-1.82744
	342	-0.00110496	-0.198508
	343	0.000533441	-0.92239
	344	0.00443292	-0.331801
	345	0.00139469	0.441468
	346	-0.0111344	-0.291464
	347	0.000319443	-0.386052
	348	-0.00918264	0.0239859
	349	-0.0102109	0.654581
	350	-0.00885757	-1.08178
	351	-0.0617174	0.0221673
	352	0.00820296
	353	-0.0294442	1.53052
	354	-0.00107284	-0.180392
	355	-0.0390093	-0.74291
	356	-0.0241628	-0.722838
	357	0.000563294	0.329949
	358	0.0180401	-0.0257816
	359	0.0540759	-0.33331
	360	0.126	0.350696
	361	-0.00828434	-1.05345
	362	-0.0144297	-0.663284
	363	0.013817	-0.340547
	364	0.0328765
	365	0.0201666	-0.741835
	366	0.00385891	-1.61852
	367	-0.000862209	0.259681
	368	-0.0102617	-2.15658
	369	0.00769482	0.249415
	370	-0.0272709	-0.44762
	371	0.00725116	0.364732
	372	0.0032757	0.433441
	373	-0.00269209	0.0946519
	374	-0.00906778	-0.0765737
	375	-0.0288054	-0.979703
	376	0.0429373	-0.0255805
	377	0.0474278	2.40301
	378	0.0297917	-0.401973
	379	0.000248202	0.33877
	380	0.00223845	5.92648
	381	-0.0382319	-0.219662
	382	-0.0566924	0.792862
	383	0.0451628	0.939324
	384	-0.00296464	-0.206036
	385	0.032761	5.54055
	386	0.000971227	2.25217
	387	-0.0364846	0.990632
	388	0	0
	389	-0.019784	-0.290192
	390	0.017902	-0.297139
	391	-0.000283745	-0.281177
	392	-0.0302724	-0.347931
	393	-0.00720919	-0.456758
	394	-0.00336534	0.258556
	395	-0.0252128	-1.23555
	396	-0.0543419	-1.78718
	397	-0.0381189	-1.74418
	398	0.0179634	-1.06894
	399	-0.00177392	-1.42112
	400	-0.00225399	-0.541037
	401	0.000428817	-0.162514
	402	-0.00467643	-0.533695
	403	-0.0221343	-0.370531
	404	0.00999217	1.3108
	405	-0.00488191	0.556447
	406	0.0512361	0.0571263
	407	0.0498279	0.853837
	408	0.0244919	1.45143
	409	0.0638386	0.0144749
	410	0.012986	-0.324903
	411	-0.000323664	-0.178782
	412	0.0414927
	413	0.00667034	0.842364
	414	-0.0721407	4.85999
	415	-0.0639228	4.59978
	416	-0.00554362	0.553004
	417	0.039586	0.259461
	418	0.00953582	2.68328
	419	0.0839397	1.81834
	420	0.0646591	1.29909
	421	-0.00936266	0.379001
	422	-0.00596241	0.704885
	423	0.026306	-1.3841
	424	-0.0562235	-1.78019
	425	-0.0246155	-0.635342
	426	-0.0257275	-0.925571
	427	0.0115641	-0.0583421
	428	-0.00603215	-0.422219
	429	-0.018291	-0.667801
	430	-0.0163765	-0.318014
	431	-0.0180336	-0.607576
	432	0.0212711	1.53431
	433	-0.0260965	-0.171084
	434	-0.0129801	-0.20626
	435	0.00608285	-0.0382035
	436	-0.0373038	-0.374248
	437	-0.00516929	0.441315
	438	-0.00767201	-1.30232
	439	-0.000521633	0.162895
	440	-0.00262585	0.00794648
	441	0.010404	-0.274549
	442	0.0102496	-0.418373
	443	0.0315434	0.165083
	444	-0.0075412	0.694164
	445	0.00825961	0.912987
	446	0.014104	-0.0381288
	447	0.0558585	0.685036
	448	-0.00201135	-0.7711
	449	0.0698724	-1.85644
	450	-0.0274196	1.017
	451	0.02143
	452	-0.00925648	-0.739973
	453	-0.0224529	-0.545084
	454	0.0240058	-0.121096
	455	0.146362	0.371987
	456	0.139554
	457	-0.0137922	-0.32386
	458	-0.00622612	-0.0457284
	459	-0.000177505	-0.890993
	460	-0.0340072	0.119617
	461	-0.0237822	-1.76566
	462	-0.00720519	1.34972
	463	0.00506925	-1.48478
	464	0.00155767	-0.0911199
	465	-0.026353	1.20606
	466	0.0235105	-0.784742
	467	-0.0411905	-0.830115
	468	-0.122999	-1.99523
	469	0.0417397	0.297187
	470	-0.0263711	-2.09405
	471	-0.0171033	-0.139816
	472	-0.0181864	0.262703
	473	-0.0324392	-1.56653
	474	-0.00692972	0.901034

## Sheet: Figure 3a
Figure 2b
		X (Position)	Y (left: Glucose Fitness)	Y (Right: Stringent Fitness)
	1	530	-0.0174001	0.391697
	2	531	-0.020784	-0.0743781
	3	532	0.035297	1.66189
	4	533	-0.0227057	1.69998
	5	534	-0.0457281	4.48694
	6	535	0.00622968	0.59633
	7	536	-0.0467502	1.77196
	8	537	-0.0242825	1.60259
	9	538	-0.0151089	1.29848
	10	539	0.0137553	0.209658
	11	540	-0.0165125	0.524504
	12	541	-0.0142731	-0.654195
	13	542	-0.0296664	0.659673
	14	543	-0.00988326	2.79664
	15	544	0.0148607	1.841
	16	545	0.0920549	0.182041
	17	546	0.0988303	0.480279
	18	547	-0.0143025	2.29965
	19	548	-0.00590463	2.44364
	20	549	0.00500569	0.440758
	21	550	0.0333184	1.05033
	22	551	0.00786501	1.04275
	23	552	0.0592406	0.394977
	24	553	-0.0100975	1.44659
	25	554	0.0344089	1.7728
	26	555	0.0445751	-0.132756
	27	556	-0.0223519	-0.894091
	28	557	-0.0274791	1.3688
	29	558	-0.0124548	-0.867628
	30	559	-0.0227517	1.57396
	31	560	0.0197866	-0.0484926
	32	561	-0.0184939	-0.525258
	33	562	0.071915	1.25088
	34	563	-0.000688087	2.19584
	35	564	0.0344806	1.20243
	36	565	0.00553908	0.318304
	37	566	-0.0314913	0.247791
	38	567	-0.00960439	-0.523423
	39	568	-0.0289569	-1.07183
	40	569	0.0709421	0.419255
	41	570	-0.0164818	2.89529
	42	571	-0.000611373	1.36698
	43	572	0.0363381	1.23057
	44	573	0.00537512	0.43492
	45	574	0.0271117	-0.247962
	46	575	-0.0160288	-0.950197

## Sheet: Figure 3c
Figure 3c
	Left	X (Distance rpoC)	Y (Fitness)	Right	X (Distance DNA )	Y (Fitness)
	1	1.98471	-0.039188	1	1.88003	-0.0320139
	2	1.98471	-0.00444571	2	1.88003	-0.0411487
	3	1.98471	0.13951	3	1.88003	-0.0523767
	4	1.98471	0.0369478	4	1.88003	-0.0169345
	5	1.98471	-0.00657308	5	1.88003	-0.033242
	6	1.98471	-0.00595416	6	3.54803	-0.013064
	7	2.31974	0.0839397	7	3.54803	-0.0278105
	8	2.31974	-0.00936266	8	3.54803	0.00639622
	9	2.31974	0.0646591	9	3.54803	-0.0448251
	10	2.38471	0.146362	10	3.54803	-0.0618739
	11	2.38471	0.0240058	11	3.57844	-0.00592493
	12	2.38471	-0.0137922	12	3.57844	-0.000557497
	13	2.38471	-0.0224529	13	3.57844	0.00644882
	14	2.41416	-0.00200448	14	3.57844	0.0502815
	15	2.41416	0.0170719	15	3.57844	0.0077272
	16	2.42911	0.12202	16	3.57844	-0.00849049
	17	2.42911	0.056941	17	3.7239	-0.00527813
	18	2.42911	0.0861255	18	3.7239	-0.0278048
	19	2.42911	0.120562	19	3.7239	-0.0315371
	20	2.42911	0.0627597	20	3.7239	-0.0544548
	21	2.42911	0.119068	21	3.7239	0.0391149
	22	2.42911	0.0053017	22	3.76162	-0.0728292
	23	2.45917	0.0692565	23	3.76162	-0.079966
	24	2.45917	0.14877	24	3.76162	-0.0607207
	25	2.45917	0.0615673	25	3.76162	-0.0140987
	26	2.45917	0.0372077	26	3.76162	-0.0497888
	27	2.45917	0.0171165	27	4.01166	-0.00906778
	28	2.45917	0.119068	28	4.01166	0.0297917
	29	2.79456	-0.013652	29	4.01166	-0.0288054
	30	2.79456	-0.0447847	30	4.01166	0.0429373
	31	2.79456	-0.0218406	31	4.01166	0.0474278
	32	2.79456	-0.0107413	32	4.12317	-0.00942756
	33	2.91814	-0.0074177	33	4.12317	-0.00579923
	34	3.01446	-0.00033276	34	4.12317	0.00973469
	35	3.01446	-0.0178562	35	4.12317	-0.0556819
	36	3.01446	-0.0252149	36	4.12317	-0.0308948
	37	3.01446	0.0725505	37	4.91008	-0.0663589
	38	3.01446	0.0203087	38	4.91008	-0.0460461
	39	3.01446	0.0061598	39	4.91008	-0.00497431
	40	3.12638	0.088862	40	4.91008	-0.0591534
	41	3.12638	0.133427	41	4.91008	-0.0917394
	42	3.12638	0.139124	42	4.91008	-0.0525186
	43	3.12638	0.0420996	43	5.13301	0.0122923
	44	3.12638	0.0932348	44	5.13301	0.0478541
	45	3.12638	0.11131	45	5.13301	0.0154203
	46	3.25079	-0.0541487	46	5.13301	-0.0621365
	47	3.25079	-0.00369857	47	5.13301	-0.044528
	48	3.25079	-0.00302295	48	5.13301	-0.0294362
	49	3.25079	-0.0171677	49	6.09745	-0.0218976
	50	3.37725	0.000971227	50	6.09745	0.0588916
	51	3.37725	0.032761	51	6.09745	0.00906961
	52	3.37725	-0.0364846	52	6.09745	-0.00321497
	53	3.44364	-0.0480185	53	6.09745	0.0175713
	54	3.44364	-0.0431734	54	6.09745	0.0530169
	55	3.82068	-0.0753362	55	6.69344	-0.0131974
	56	3.82068	0.0528693	56	6.69344	-0.0079289
	57	3.82068	0.0399556	57	6.69344	-0.0241903
	58	3.82068	-0.045713	58	6.69344	-0.00174228
	59	3.82068	0.0554645	59	7.41345	0.044695
	60	3.82068	0.066021	60	7.41345	-0.099318
	61	3.82068	0.0160769	61	7.41345	-0.0231103
	62	3.82068	-0.013495	62	7.41345	-0.00944871
	63	3.82068	-0.0386547	63	7.44175	-0.0480185
	64	3.89622	0.0313611	64	7.44175	-0.0431734
	65	3.89622	-0.0110948	65	7.55309	0.0107708
	66	4.21684	0.128548	66	7.55309	-0.0537161
	67	4.21684	0.0931739	67	7.55309	-0.0496969
	68	4.21684	0.125317	68	7.55309	-0.00934008
	69	4.21684	0.0157738	69	7.55309	-0.0307989
	70	4.22392	0.0666452	70	7.55775	0.0887029
	71	4.22392	0.0309506	71	7.55775	0.135125
	72	4.22392	0.036069	72	7.55775	0.147046
	73	4.22392	0.0387146	73	7.55775	0.103083
	74	4.49492	-0.0535761	74	7.55775	0.112603
	75	4.49492	-0.0244611	75	7.55775	0.0960173
	76	4.49492	0.00380401	76	7.73648	0.139124
	77	4.49492	-0.0240683	77	7.73648	0.133427
	78	4.59396	-0.0651618	78	7.73648	0.088862
	79	4.59396	0.000443411	79	7.73648	0.0420996
	80	4.7445	-0.00174228	80	7.73648	0.0932348
	81	4.7445	-0.0241903	81	7.73648	0.11131
	82	4.7445	-0.0079289	82	8.26447	0.0282304
	83	4.7445	-0.0131974	83	8.26447	0.0519395
	84	5.28359	-0.0257275	84	8.26447	0.0449383
	85	5.28359	-0.0246155	85	8.26447	0.0425825
	86	5.28359	0.0115641	86	8.26447	0.0466198
	87	5.28359	-0.0562235	87	8.38396	-0.0510073
	88	5.28359	0.026306	88	8.38396	-0.0466289
	89	5.36201	0.112603	89	8.38396	-0.00991657
	90	5.36201	0.0960173	90	8.38396	-0.0351605
	91	5.36201	0.135125	91	9.06466	0.0313611
	92	5.36201	0.0887029	92	9.06466	-0.0110948
	93	5.36201	0.147046	93	9.83045	-0.0721407
	94	5.36201	0.103083	94	9.83045	0.039586
	95	5.49219	-0.0566924	95	9.83045	-0.00554362
	96	5.49219	0.00223845	96	9.83045	0.00667034
	97	5.49219	-0.0382319	97	9.83045	-0.0639228
	98	5.49219	0.0451628	98	9.9231	0.00156721
	99	5.80284	0.039586	99	9.9231	-0.0106185
	100	5.80284	-0.0639228	100	9.9231	0.0137768
	101	5.80284	0.00667034	101	10.1792	-0.0074177
	102	5.80284	-0.00554362	102	10.4762	0.148359
	103	5.80284	-0.0721407	103	10.4762	0.0489459
	104	6.10595	0.0956501	104	10.4762	-0.0827386
	105	6.10595	0.0951565	105	10.4762	-0.0520899
	106	6.10595	0.0939129	106	10.4762	0.0349382
	107	6.10595	0.0301352	107	10.4762	0.138982
	108	6.10595	0.0315934	108	11.1914	0.0861255
	109	6.10595	-0.0522474	109	11.1914	0.12202
	110	6.10595	0.0244327	110	11.1914	0.119068
	111	6.10595	0.0162905	111	11.1914	0.056941
	112	6.1083	0.0489459	112	11.1914	0.0627597
	113	6.1083	-0.0827386	113	11.1914	0.0053017
	114	6.1083	-0.0520899	114	11.1914	0.120562
	115	6.1083	0.148359	115	11.9236	-0.0241628
	116	6.1083	0.138982	116	11.9236	-0.0390093
	117	6.1083	0.0349382	117	11.9236	-0.0617174
	118	6.20626	-0.0106185	118	11.9236	-0.00885757
	119	6.20626	0.00156721	119	11.9236	-0.0102109
	120	6.20626	0.0137768	120	11.9236	-0.0294442
	121	6.44275	-0.0340204	121	12.366	0.0244327
	122	6.44275	-0.0345399	122	12.366	0.0301352
	123	6.44275	-0.0202411	123	12.366	0.0162905
	124	6.44275	-0.0465166	124	12.366	0.0939129
	125	6.74527	-0.0510073	125	12.366	0.0951565
	126	6.74527	-0.0351605	126	12.366	0.0956501
	127	6.74527	-0.0466289	127	12.366	0.0315934
	128	6.74527	-0.00991657	128	12.366	-0.0522474
	129	6.85853	0.0540759	129	12.9719	0.0170719
	130	6.85853	0.126	130	12.9719	-0.00200448
	131	6.85853	-0.0144297	131	13.6841	-0.00948628
	132	6.85853	0.013817	132	13.6841	-0.000812637
	133	6.85853	0.0180401	133	14.0473	-0.00369857
	134	6.85853	0.000563294	134	14.0473	-0.0541487
	135	7.30175	-0.0278048	135	14.0473	-0.00302295
	136	7.30175	-0.0315371	136	14.0473	-0.0171677
	137	7.30175	-0.00527813	137	14.5299	0.032761
	138	7.30175	0.0391149	138	14.5299	0.000971227
	139	7.30175	-0.0544548	139	14.5299	-0.0364846
	140	7.45703	0.0175713	140	15.949	0.0033787
	141	7.45703	-0.0218976	141	15.949	0.0139226
	142	7.45703	0.0588916	142	15.949	-0.0133847
	143	7.45703	0.0530169	143	15.949	-0.0398061
	144	7.45703	0.00906961	144	15.949	-0.0644394
	145	7.45703	-0.00321497	145	15.9565	-0.0579361
	146	7.59667	0.0201666	146	15.9565	-0.0316095
	147	7.59667	0.00385891	147	15.9565	0.00926474
	148	7.59667	-0.0102617	148	15.9565	-0.0220304
	149	7.97771	0.044695	149	16.2308	-0.0753362
	150	7.97771	-0.0231103	150	16.2308	0.066021
	151	7.97771	-0.00944871	151	16.2308	-0.013495
	152	7.97771	-0.099318	152	16.2308	0.0160769
	153	8.73294	0.0154203	153	16.2308	0.0554645
	154	8.73294	-0.044528	154	16.2308	-0.0386547
	155	8.73294	-0.0294362	155	16.2308	-0.045713
	156	8.73294	0.0478541	156	16.2308	0.0528693
	157	8.73294	-0.0621365	157	16.2308	0.0399556
	158	8.73294	0.0122923	158	16.7687	0.0839397
	159	9.11627	-0.0181864	159	16.7687	0.0646591
	160	9.11627	-0.0324392	160	16.7687	-0.00936266
	161	9.11627	-0.0171033	161	16.9785	0.0376057
	162	9.11627	-0.0263711	162	16.9785	0.0164979
	163	9.28997	0.0179634	163	16.9785	0.00505097
	164	9.28997	-0.0252128	164	16.9785	0.0876801
	165	9.28997	-0.0543419	165	16.9785	0.0347522
	166	9.28997	-0.0381189	166	16.9785	0.0482376
	167	9.93951	0.0307402	167	17.6421	0.0203087
	168	9.93951	-0.0206791	168	17.6421	-0.0252149
	169	9.93951	0.00549196	169	17.6421	0.0061598
	170	9.93951	-0.0534873	170	17.6421	-0.0178562
	171	9.93951	-0.0572301	171	17.6421	-0.00033276
	172	10.2076	-0.033242	172	17.6421	0.0725505
	173	10.2076	-0.0169345	173	17.7434	0.0157738
	174	10.2076	-0.0523767	174	17.7434	0.128548
	175	10.2076	-0.0411487	175	17.7434	0.0931739
	176	10.2076	-0.0320139	176	17.7434	0.125317
	177	10.3121	-0.0644394	177	18.0806	0.036069
	178	10.3121	0.0033787	178	18.0806	0.0309506
	179	10.3121	0.0139226	179	18.0806	0.0666452
	180	10.3121	-0.0398061	180	18.0806	0.0387146
	181	10.3121	-0.0133847	181	18.2204	0.0540759
	182	10.3422	-0.0163765	182	18.2204	0.000563294
	183	10.3422	0.0212711	183	18.2204	-0.0144297
	184	10.3422	-0.0180336	184	18.2204	0.013817
	185	10.3422	-0.018291	185	18.2204	0.126
	186	10.3422	-0.0260965	186	18.2204	0.0180401
	187	10.4962	-0.00948628	187	18.9869	0.00135887
	188	10.4962	-0.000812637	188	18.9869	-0.0428022
	189	10.548	-0.0136211	189	18.9869	-0.0104156
	190	10.548	-0.00465917	190	18.9869	0.0247065
	191	10.548	0.00439035	191	19.4903	0.00428205
	192	10.548	-0.0122516	192	19.4903	-0.0527135
	193	10.548	-0.0290597	193	19.4903	-0.019698
	194	10.548	-0.0246003	194	19.79	-0.122999
	195	10.5839	-0.0237822	195	19.79	0.0235105
	196	10.5839	0.00506925	196	19.79	-0.0411905
	197	10.5839	-0.0340072	197	19.79	-0.026353
	198	10.5839	-0.000177505	198	19.9322	-0.0107413
	199	10.5839	-0.00720519	199	19.9322	-0.0218406
	200	10.8657	-0.0390093	200	19.9322	-0.0447847
	201	10.8657	-0.00885757	201	19.9322	-0.013652
	202	10.8657	-0.0617174	202	20.0488	-0.0257275
	203	10.8657	-0.0294442	203	20.0488	0.0115641
	204	10.8657	-0.0241628	204	20.0488	-0.0562235
	205	10.8657	-0.0102109	205	20.0488	0.026306
	206	11.1923	-0.0288054	206	20.0488	-0.0246155
	207	11.1923	0.0474278	207	20.2665	-0.0150156
	208	11.1923	0.0429373	208	20.2665	-0.0300696
	209	11.1923	-0.00906778	209	20.2665	-0.0270909
	210	11.1923	0.0297917	210	20.2665	-0.035344
	211	11.3872	-0.00849049	211	20.2665	-0.0209364
	212	11.3872	0.0077272	212	20.2665	0.0171818
	213	11.3872	0.0502815	213	20.455	0.119068
	214	11.3872	0.00644882	214	20.455	0.0171165
	215	11.3872	-0.00592493	215	20.455	0.0372077
	216	11.3872	-0.000557497	216	20.455	0.14877
	217	11.5162	0.0466198	217	20.455	0.0692565
	218	11.5162	0.0449383	218	20.455	0.0615673
	219	11.5162	0.0519395	219	20.4989	0.0451628
	220	11.5162	0.0282304	220	20.4989	0.00223845
	221	11.5162	0.0425825	221	20.4989	-0.0566924
	222	12.0024	-0.0270909	222	20.4989	-0.0382319
	223	12.0024	-0.0150156	223	20.9047	-0.039188
	224	12.0024	-0.035344	224	20.9047	-0.00595416
	225	12.0024	-0.0209364	225	20.9047	0.0369478
	226	12.0024	0.0171818	226	20.9047	0.13951
	227	12.0024	-0.0300696	227	20.9047	-0.00444571
	228	12.1912	-0.0193498	228	20.9047	-0.00657308
	229	12.1912	0.0170884	229	21.8941	-0.0572301
	230	12.1912	-0.0325413	230	21.8941	-0.0534873
	231	12.1912	-0.0272354	231	21.8941	0.00549196
	232	12.1912	-0.0225713	232	21.8941	-0.0206791
	233	12.1912	-0.0279802	233	21.8941	0.0307402
	234	12.3581	-0.019698	234	22.1707	-0.00596157
	235	12.3581	-0.0527135	235	22.1707	0.0388822
	236	12.3581	0.00428205	236	22.1707	-0.00968866
	237	12.5443	-0.00497431	237	22.1707	-0.0294308
	238	12.5443	-0.0917394	238	22.1707	-0.0238566
	239	12.5443	-0.0591534	239	22.1707	-0.0356624
	240	12.5443	-0.0460461	240	22.4113	-0.000283745
	241	12.5443	-0.0663589	241	22.4113	-0.00720919
	242	12.5443	-0.0525186	242	22.4113	0.017902
	243	12.6359	-0.00942756	243	22.4113	-0.019784
	244	12.6359	-0.0556819	244	22.4113	-0.0302724
	245	12.6359	-0.0308948	245	22.6148	0.000443411
	246	12.6359	-0.00579923	246	22.6148	-0.0651618
	247	12.6359	0.00973469	247	23.0915	-0.0296237
	248	12.747	0.000533441	248	23.0915	-0.053131
	249	12.747	-0.0363847	249	23.0915	-0.0193066
	250	12.747	0.00137043	250	23.0915	-0.0227916
	251	12.747	0.0107045	251	23.5422	-0.0465166
	252	12.747	-0.011573	252	23.5422	-0.0202411
	253	12.747	-0.0354303	253	23.5422	-0.0340204
	254	12.7657	0.0362842	254	23.5422	-0.0345399
	255	12.7657	0.04427	255	24.7031	-0.0102617
	256	12.7657	-0.0211612	256	24.7031	0.00385891
	257	12.7657	0.0598854	257	24.7031	0.0201666
	258	12.7657	0.051723	258	24.8854	-0.0224529
	259	13.2661	-0.0373038	259	24.8854	0.146362
	260	13.2661	-0.00767201	260	24.8854	-0.0137922
	261	13.2661	-0.00516929	261	24.8854	0.0240058
	262	13.2661	0.00608285	262	25.0751	0.0175791
	263	13.5118	-0.0537161	263	25.0751	0.0648222
	264	13.5118	-0.00934008	264	25.0751	-0.0484587
	265	13.5118	0.0107708	265	25.0751	0.0375257
	266	13.5118	-0.0496969	266	25.0751	-0.0181233
	267	13.5118	-0.0307989	267	25.2542	0.0598854
	268	13.8378	-0.0181233	268	25.2542	0.0362842
	269	13.8378	-0.0484587	269	25.2542	0.051723
	270	13.8378	0.0175791	270	25.2542	-0.0211612
	271	13.8378	0.0648222	271	25.2542	0.04427
	272	13.8378	0.0375257	272	26.2488	-0.0136211
	273	13.914	-0.0497888	273	26.2488	-0.00465917
	274	13.914	-0.0607207	274	26.2488	-0.0122516
	275	13.914	-0.0140987	275	26.2488	-0.0290597
	276	13.914	-0.079966	276	26.2488	0.00439035
	277	13.914	-0.0728292	277	26.2488	-0.0246003
	278	15.4529	-0.0278105	278	26.8658	-0.0180336
	279	15.4529	-0.0448251	279	26.8658	0.0212711
	280	15.4529	-0.0618739	280	26.8658	-0.0260965
	281	15.4529	0.00639622	281	26.8658	-0.0163765
	282	15.4529	-0.013064	282	26.8658	-0.018291
	283	16.2799	0.0105319	283	27.2623	-0.0535761
	284	16.2799	-0.0161101	284	27.2623	-0.0240683
	285	16.2799	0.00404893	285	27.2623	0.00380401
	286	16.2799	0.0310839	286	27.2623	-0.0244611
	287	16.2799	-0.0169903	287	27.8932	-0.0543419
	288	16.4648	0.0164979	288	27.8932	0.0179634
	289	16.4648	0.0482376	289	27.8932	-0.0252128
	290	16.4648	0.0347522	290	27.8932	-0.0381189
	291	16.4648	0.0876801	291	28.6662	-0.0263711
	292	16.4648	0.0376057	292	28.6662	-0.0324392
	293	16.4648	0.00505097	293	28.6662	-0.0181864
	294	16.4799	-0.0579361	294	28.6662	-0.0171033
	295	16.4799	-0.0220304	295	30.2907	-0.0340072
	296	16.4799	0.00926474	296	30.2907	-0.0237822
	297	16.4799	-0.0316095	297	30.2907	-0.00720519
	298	16.7809	-0.019784	298	30.2907	0.00506925
	299	16.7809	0.017902	299	30.2907	-0.000177505
	300	16.7809	-0.00720919	300	31.209	0.0170884
	301	16.7809	-0.000283745	301	31.209	-0.0279802
	302	16.7809	-0.0302724	302	31.209	-0.0193498
	303	17.4793	-0.00596157	303	31.209	-0.0272354
	304	17.4793	-0.00968866	304	31.209	-0.0325413
	305	17.4793	-0.0238566	305	31.209	-0.0225713
	306	17.4793	0.0388822	306	36.8475	0.000533441
	307	17.4793	-0.0356624	307	36.8475	-0.0354303
	308	17.4793	-0.0294308	308	36.8475	-0.011573
	309	17.5635	0.0247065	309	36.8475	0.0107045
	310	17.5635	0.00135887	310	36.8475	0.00137043
	311	17.5635	-0.0428022	311	36.8475	-0.0363847
	312	17.5635	-0.0104156	312	38.3056	-0.0169903
	313	18.3263	0.00999217	313	38.3056	-0.0161101
	314	18.3263	-0.0221343	314	38.3056	0.00404893
	315	18.3263	-0.00467643	315	38.3056	0.0310839
	316	18.3263	0.000428817	316	38.3056	0.0105319
	317	18.3263	-0.00225399	317	39.6102	-0.00516929
	318	20.4081	-0.00078738	318	39.6102	-0.0373038
	319	20.4081	-0.00705742	319	39.6102	-0.00767201
	320	20.4081	0.0105587	320	39.6102	0.00608285
	321	20.4081	-0.00347987	321	43.2845	0.000428817
	322	20.4081	0.00146686	322	43.2845	-0.00225399
	323	20.4081	0.111616	323	43.2845	0.00999217
	324	21.6109	-0.0411905	324	43.2845	-0.0221343
	325	21.6109	-0.026353	325	43.2845	-0.00467643
	326	21.6109	0.0235105	326	44.837	0.00146686
	327	21.6109	-0.122999	327	44.837	0.111616
	328	21.6713	-0.0193066	328	44.837	-0.00078738
	329	21.6713	-0.0296237	329	44.837	-0.00347987
	330	21.6713	-0.0227916	330	44.837	-0.00705742
	331	21.6713	-0.053131	331	44.837	0.0105587

## Sheet: Figure 3d
Figure 3d
	Left	X (Distance rpoC)	Y (Fitness)	Right	X (Distance DNA )	Y (Fitness)
	1	1.98471	-1.69918	1	1.88003	2.12556
	2	1.98471	0.720407	2	1.88003	0.419044
	3	1.98471	1.42546	3	1.88003	0.25687
	4	1.98471	-0.942986	4	1.88003	0.979146
	5	1.98471	-0.189947	5	1.88003	1.42859
	6	1.98471	-0.987686	6	3.54803	2.0702
	7	2.31974	1.86991	7	3.54803	5.20841
	8	2.31974	-1.46038	8	3.54803	0.134792
	9	2.31974	1.17868	9	3.54803	0.820203
	10	2.38471	1.07964	10	3.54803	1.65072
	11	2.38471	0.146072	11	3.57844	1.45305
	12	2.38471	-0.295726	12	3.57844	1.88097
	13	2.38471	-1.01093	13	3.57844	0.543576
	14	2.41416	-0.281706	14	3.57844	0.134235
	15	2.41416	0.0977964	15	3.57844	1.34354
	16	2.42911	0.862197	16	3.57844	1.05392
	17	2.42911	1.76634	17	3.7239	0.372426
	18	2.42911	1.86241	18	3.7239	0.348339
	19	2.42911	0.256552	19	3.7239	-0.65627
	20	2.42911	-0.122005	20	3.7239	-1.5515
	21	2.42911	-0.683475	21	3.7239	-1.61753
	22	2.42911	-0.00174889	22	3.76162	0.430063
	23	2.45917	0.313868	23	3.76162	4.51464
	24	2.45917	0.469093	24	3.76162	1.9702
	25	2.45917	0.64587	25	3.76162	1.2841
	26	2.45917	0.104825	26	3.76162	2.32636
	27	2.45917	0.106335	27	4.01166	0.0905111
	28	2.45917	1.92298	28	4.01166	-0.84456
	29	2.79456	-2.93141	29	4.01166	-0.775662
	30	2.79456	-1.93357	30	4.01166	-0.419965
	31	2.79456	-0.993078	31	4.01166	0.856392
	32	2.79456	-0.33907	32	4.12317	4.61521
	33	2.91814	4.66928	33	4.12317	0.383727
	34	3.01446	5.07278	34	4.12317	1.17183
	35	3.01446	-0.661043	35	4.12317	2.5124
	36	3.01446	0.20849	36	4.12317	-1.75201
	37	3.01446	-1.58619	37	4.91008	5.61126
	38	3.01446	2.461	38	4.91008	5.35635
	39	3.01446	1.15947	39	4.91008	4.78187
	40	3.12638	-0.122005	40	4.91008	3.82852
	41	3.12638	3.04226	41	4.91008	5.02166
	42	3.12638	0.732666	42	4.91008	4.9528
	43	3.12638	-2.41474	43	5.13301	2.2775
	44	3.12638	1.84345	44	5.13301	2.96522
	45	3.12638	1.204	45	5.13301	0.85332
	46	3.25079	3.93436	46	5.13301	5.23638
	47	3.25079	3.70637	47	5.13301	4.10607
	48	3.25079	-0.0178845	48	5.13301	3.70588
	49	3.25079	5.99396	49	6.09745	5.77604
	50	3.37725	2.82576	50	6.09745	-0.0777503
	51	3.37725	5.69599	51	6.09745	-0.380407
	52	3.37725	1.28554	52	6.09745	1.16204
	53	3.44364	1.30734	53	6.09745	0.527603
	54	3.44364	-0.975167	54	6.09745	1.76039
	55	3.82068	-1.53077	55	6.69344	0.0107646
	56	3.82068	0.362241	56	6.69344	-1.0809
	57	3.82068	1.56411	57	6.69344	-1.27458
	58	3.82068	-1.25282	58	6.69344	-0.0480767
	59	3.82068	4.56928	59	7.41345	-0.694806
	60	3.82068	1.99531	60	7.41345	0.411658
	61	3.82068	-0.539541	61	7.41345	-0.00731669
	62	3.82068	-0.422893	62	7.41345	-0.352346
	63	3.82068	1.15335	63	7.44175	1.30734
	64	3.89622	0.532612	64	7.44175	-0.975167
	65	3.89622	0.0596506	65	7.55309	0.240871
	66	4.21684	2.35939	66	7.55309	2.34107
	67	4.21684	0.585012	67	7.55309	-0.458255
	68	4.21684	1.95418	68	7.55309	6.20727
	69	4.21684	2.14493	69	7.55309	1.90606
	70	4.22392	2.29327	70	7.55775	0.502823
	71	4.22392	1.98296	71	7.55775	1.41625
	72	4.22392	3.27402	72	7.55775	0.785042
	73	4.22392	1.98504	73	7.55775	0.190514
	74	4.49492	1.25816	74	7.55775	1.20276
	75	4.49492	-1.29123	75	7.55775	1.17728
	76	4.49492	-0.588905	76	7.73648	0.732666
	77	4.49492	-1.83353	77	7.73648	3.04226
	78	4.59396	3.61149	78	7.73648	-0.122005
	79	4.59396	-0.273862	79	7.73648	-2.41474
	80	4.7445	-0.0480767	80	7.73648	1.84345
	81	4.7445	-1.27458	81	7.73648	1.204
	82	4.7445	-1.0809	82	8.26447	0.110511
	83	4.7445	0.0107646	83	8.26447	2.9393
	84	5.28359	-1.21807	84	8.26447	-0.780877
	85	5.28359	-0.0791416	85	8.26447	6.25435
	86	5.28359	0.123449	86	8.26447	1.16535
	87	5.28359	-1.73926	87	8.38396	-1.16505
	88	5.28359	-1.72785	88	8.38396	-0.941581
	89	5.36201	1.20276	89	8.38396	-0.398629
	90	5.36201	1.17728	90	8.38396	-2.68134
	91	5.36201	1.41625	91	9.06466	0.532612
	92	5.36201	0.502823	92	9.06466	0.0596506
	93	5.36201	0.785042	93	9.83045	4.91986
	94	5.36201	0.190514	94	9.83045	0.206536
	95	5.49219	0.263174	95	9.83045	0.958752
	96	5.49219	6.06013	96	9.83045	0.867472
	97	5.49219	-0.418883	97	9.83045	4.756
	98	5.49219	0.451421	98	9.9231	-0.175389
	99	5.80284	0.206536	99	9.9231	0.894177
	100	5.80284	4.756	100	9.9231	3.94139
	101	5.80284	0.867472	101	10.1792	4.66928
	102	5.80284	0.958752	102	10.4762	1.60118
	103	5.80284	4.91986	103	10.4762	1.38465
	104	6.10595	1.25424	104	10.4762	-0.332596
	105	6.10595	1.062	105	10.4762	1.07598
	106	6.10595	1.53912	106	10.4762	2.77491
	107	6.10595	5.2271	107	10.4762	1.95194
	108	6.10595	2.2825	108	11.1914	1.86241
	109	6.10595	0.0881941	109	11.1914	0.862197
	110	6.10595	0.20354	110	11.1914	-0.683475
	111	6.10595	-1.67407	111	11.1914	1.76634
	112	6.1083	1.38465	112	11.1914	-0.122005
	113	6.1083	-0.332596	113	11.1914	-0.00174889
	114	6.1083	1.07598	114	11.1914	0.256552
	115	6.1083	1.60118	115	11.9236	-0.83019
	116	6.1083	1.95194	116	11.9236	-0.369973
	117	6.1083	2.77491	117	11.9236	-0.0620623
	118	6.20626	0.894177	118	11.9236	0.290818
	119	6.20626	-0.175389	119	11.9236	-0.0314458
	120	6.20626	3.94139	120	11.9236	1.31329
	121	6.44275	-0.896968	121	12.366	0.20354
	122	6.44275	0.689278	122	12.366	5.2271
	123	6.44275	4.30858	123	12.366	-1.67407
	124	6.44275	3.67013	124	12.366	1.53912
	125	6.74527	-1.16505	125	12.366	1.062
	126	6.74527	-2.68134	126	12.366	1.25424
	127	6.74527	-0.941581	127	12.366	2.2825
	128	6.74527	-0.398629	128	12.366	0.0881941
	129	6.85853	-0.743936	129	12.9719	0.0977964
	130	6.85853	0.809553	130	12.9719	-0.281706
	131	6.85853	-0.980707	131	13.6841	-0.346332
	132	6.85853	-0.371073	132	13.6841	0.0232495
	133	6.85853	-0.0221805	133	14.0473	3.70637
	134	6.85853	-1.73144	134	14.0473	3.93436
	135	7.30175	0.348339	135	14.0473	-0.0178845
	136	7.30175	-0.65627	136	14.0473	5.99396
	137	7.30175	0.372426	137	14.5299	5.69599
	138	7.30175	-1.61753	138	14.5299	2.82576
	139	7.30175	-1.5515	139	14.5299	1.28554
	140	7.45703	0.527603	140	15.949	0.10614
	141	7.45703	5.77604	141	15.949	0.295934
	142	7.45703	-0.0777503	142	15.949	0.74813
	143	7.45703	1.76039	143	15.949	-1.16469
	144	7.45703	-0.380407	144	15.949	0.6084
	145	7.45703	1.16204	145	15.9565	0.247351
	146	7.59667	-2.50696	146	15.9565	0.303232
	147	7.59667	-1.57759	147	15.9565	3.28862
	148	7.59667	-1.72999	148	15.9565	0.442343
	149	7.97771	-0.694806	149	16.2308	-1.53077
	150	7.97771	-0.00731669	150	16.2308	1.99531
	151	7.97771	-0.352346	151	16.2308	-0.422893
	152	7.97771	0.411658	152	16.2308	-0.539541
	153	8.73294	0.85332	153	16.2308	4.56928
	154	8.73294	4.10607	154	16.2308	1.15335
	155	8.73294	3.70588	155	16.2308	-1.25282
	156	8.73294	2.96522	156	16.2308	0.362241
	157	8.73294	5.23638	157	16.2308	1.56411
	158	8.73294	2.2775	158	16.7687	1.86991
	159	9.11627	-0.18664	159	16.7687	1.17868
	160	9.11627	-1.55767	160	16.7687	-1.46038
	161	9.11627	-0.538365	161	16.9785	0.399351
	162	9.11627	-1.44739	162	16.9785	-0.122005
	163	9.28997	-1.04496	163	16.9785	-0.252189
	164	9.28997	-1.10467	164	16.9785	1.16257
	165	9.28997	-1.23028	165	16.9785	-0.740008
	166	9.28997	-1.67594	166	16.9785	1.21574
	167	9.93951	0.885336	167	17.6421	2.461
	168	9.93951	-1.1501	168	17.6421	0.20849
	169	9.93951	-0.79695	169	17.6421	1.15947
	170	9.93951	-1.18358	170	17.6421	-0.661043
	171	9.93951	-1.86724	171	17.6421	5.07278
	172	10.2076	1.42859	172	17.6421	-1.58619
	173	10.2076	0.979146	173	17.7434	2.14493
	174	10.2076	0.25687	174	17.7434	2.35939
	175	10.2076	0.419044	175	17.7434	0.585012
	176	10.2076	2.12556	176	17.7434	1.95418
	177	10.3121	0.6084	177	18.0806	3.27402
	178	10.3121	0.10614	178	18.0806	1.98296
	179	10.3121	0.295934	179	18.0806	2.29327
	180	10.3121	-1.16469	180	18.0806	1.98504
	181	10.3121	0.74813	181	18.2204	-0.743936
	182	10.3422	-0.361001	182	18.2204	-1.73144
	183	10.3422	2.34284	183	18.2204	-0.980707
	184	10.3422	-0.539337	184	18.2204	-0.371073
	185	10.3422	-0.686433	185	18.2204	0.809553
	186	10.3422	-0.00661727	186	18.2204	-0.0221805
	187	10.4962	-0.346332	187	18.9869	-0.342482
	188	10.4962	0.0232495	188	18.9869	4.45841
	189	10.548	-0.290957	189	18.9869	-0.346844
	190	10.548	-0.608481	190	18.9869	0.728239
	191	10.548	0.643604	191	19.4903	-0.802519
	192	10.548	-0.896245	192	19.4903	-2.07996
	193	10.548	-0.843186	193	19.4903	-1.10306
	194	10.548	-0.321172	194	19.79	-0.957591
	195	10.5839	-1.2621	195	19.79	-0.16996
	196	10.5839	-1.14827	196	19.79	-1.31394
	197	10.5839	-0.656784	197	19.79	1.11074
	198	10.5839	-1.16327	198	19.9322	-0.33907
	199	10.5839	0.0691962	199	19.9322	-0.993078
	200	10.8657	-0.369973	200	19.9322	-1.93357
	201	10.8657	0.290818	201	19.9322	-2.93141
	202	10.8657	-0.0620623	202	20.0488	-1.21807
	203	10.8657	1.31329	203	20.0488	0.123449
	204	10.8657	-0.83019	204	20.0488	-1.73926
	205	10.8657	-0.0314458	205	20.0488	-1.72785
	206	11.1923	-0.775662	206	20.0488	-0.0791416
	207	11.1923	0.856392	207	20.2665	-1.25634
	208	11.1923	-0.419965	208	20.2665	-0.218233
	209	11.1923	0.0905111	209	20.2665	-0.390488
	210	11.1923	-0.84456	210	20.2665	-1.08338
	211	11.3872	1.05392	211	20.2665	-0.3479
	212	11.3872	1.34354	212	20.2665	3.30756
	213	11.3872	0.134235	213	20.455	1.92298
	214	11.3872	0.543576	214	20.455	0.106335
	215	11.3872	1.45305	215	20.455	0.104825
	216	11.3872	1.88097	216	20.455	0.469093
	217	11.5162	1.16535	217	20.455	0.313868
	218	11.5162	-0.780877	218	20.455	0.64587
	219	11.5162	2.9393	219	20.4989	0.451421
	220	11.5162	0.110511	220	20.4989	6.06013
	221	11.5162	6.25435	221	20.4989	0.263174
	222	12.0024	-0.390488	222	20.4989	-0.418883
	223	12.0024	-1.25634	223	20.9047	-1.69918
	224	12.0024	-1.08338	224	20.9047	-0.987686
	225	12.0024	-0.3479	225	20.9047	-0.942986
	226	12.0024	3.30756	226	20.9047	1.42546
	227	12.0024	-0.218233	227	20.9047	0.720407
	228	12.1912	-0.530832	228	20.9047	-0.189947
	229	12.1912	-0.927799	229	21.8941	-1.86724
	230	12.1912	-0.642699	230	21.8941	-1.18358
	231	12.1912	-0.147648	231	21.8941	-0.79695
	232	12.1912	-0.215407	232	21.8941	-1.1501
	233	12.1912	-0.291498	233	21.8941	0.885336
	234	12.3581	-1.10306	234	22.1707	2.03419
	235	12.3581	-2.07996	235	22.1707	1.13577
	236	12.3581	-0.802519	236	22.1707	3.87683
	237	12.5443	4.78187	237	22.1707	-0.0207954
	238	12.5443	5.02166	238	22.1707	0.674999
	239	12.5443	3.82852	239	22.1707	4.44089
	240	12.5443	5.35635	240	22.4113	0.402457
	241	12.5443	5.61126	241	22.4113	-0.896808
	242	12.5443	4.9528	242	22.4113	0.427656
	243	12.6359	4.61521	243	22.4113	0.213366
	244	12.6359	2.5124	244	22.4113	0.155626
	245	12.6359	-1.75201	245	22.6148	-0.273862
	246	12.6359	0.383727	246	22.6148	3.61149
	247	12.6359	1.17183	247	23.0915	-0.83019
	248	12.747	-0.462318	248	23.0915	-1.01953
	249	12.747	0.613195	249	23.0915	-2.05871
	250	12.747	-3.28863	250	23.0915	-0.0426815
	251	12.747	-1.18328	251	23.5422	3.67013
	252	12.747	-0.33055	252	23.5422	4.30858
	253	12.747	-2.79022	253	23.5422	-0.896968
	254	12.7657	-2.25509	254	23.5422	0.689278
	255	12.7657	-0.482288	255	24.7031	-1.72999
	256	12.7657	-0.699949	256	24.7031	-1.57759
	257	12.7657	1.97477	257	24.7031	-2.50696
	258	12.7657	1.16445	258	24.8854	-1.01093
	259	13.2661	-0.0713616	259	24.8854	1.07964
	260	13.2661	-0.340191	260	24.8854	-0.295726
	261	13.2661	0.0505069	261	24.8854	0.146072
	262	13.2661	-0.758422	262	25.0751	-0.713281
	263	13.5118	2.34107	263	25.0751	-0.238956
	264	13.5118	6.20727	264	25.0751	-1.21849
	265	13.5118	0.240871	265	25.0751	0.685068
	266	13.5118	-0.458255	266	25.0751	-0.610199
	267	13.5118	1.90606	267	25.2542	1.97477
	268	13.8378	-0.610199	268	25.2542	-2.25509
	269	13.8378	-1.21849	269	25.2542	1.16445
	270	13.8378	-0.713281	270	25.2542	-0.699949
	271	13.8378	-0.238956	271	25.2542	-0.482288
	272	13.8378	0.685068	272	26.2488	-0.290957
	273	13.914	2.32636	273	26.2488	-0.608481
	274	13.914	1.9702	274	26.2488	-0.896245
	275	13.914	1.2841	275	26.2488	-0.843186
	276	13.914	4.51464	276	26.2488	0.643604
	277	13.914	0.430063	277	26.2488	-0.321172
	278	15.4529	5.20841	278	26.8658	-0.539337
	279	15.4529	0.820203	279	26.8658	2.34284
	280	15.4529	1.65072	280	26.8658	-0.00661727
	281	15.4529	0.134792	281	26.8658	-0.361001
	282	15.4529	2.0702	282	26.8658	-0.686433
	283	16.2799	0.221224	283	27.2623	1.25816
	284	16.2799	1.10582	284	27.2623	-1.83353
	285	16.2799	0.0224609	285	27.2623	-0.588905
	286	16.2799	1.38147	286	27.2623	-1.29123
	287	16.2799	1.16186	287	27.8932	-1.23028
	288	16.4648	-0.122005	288	27.8932	-1.04496
	289	16.4648	1.21574	289	27.8932	-1.10467
	290	16.4648	-0.740008	290	27.8932	-1.67594
	291	16.4648	1.16257	291	28.6662	-1.44739
	292	16.4648	0.399351	292	28.6662	-1.55767
	293	16.4648	-0.252189	293	28.6662	-0.18664
	294	16.4799	0.247351	294	28.6662	-0.538365
	295	16.4799	0.442343	295	30.2907	-0.656784
	296	16.4799	3.28862	296	30.2907	-1.2621
	297	16.4799	0.303232	297	30.2907	0.0691962
	298	16.7809	0.213366	298	30.2907	-1.14827
	299	16.7809	0.427656	299	30.2907	-1.16327
	300	16.7809	-0.896808	300	31.209	-0.927799
	301	16.7809	0.402457	301	31.209	-0.291498
	302	16.7809	0.155626	302	31.209	-0.530832
	303	17.4793	2.03419	303	31.209	-0.147648
	304	17.4793	3.87683	304	31.209	-0.642699
	305	17.4793	0.674999	305	31.209	-0.215407
	306	17.4793	1.13577	306	36.8475	-0.462318
	307	17.4793	4.44089	307	36.8475	-2.79022
	308	17.4793	-0.0207954	308	36.8475	-0.33055
	309	17.5635	0.728239	309	36.8475	-1.18328
	310	17.5635	-0.342482	310	36.8475	-3.28863
	311	17.5635	4.45841	311	36.8475	0.613195
	312	17.5635	-0.346844	312	38.3056	1.16186
	313	18.3263	-0.0807624	313	38.3056	1.10582
	314	18.3263	-1.81288	314	38.3056	0.0224609
	315	18.3263	-1.45152	315	38.3056	1.38147
	316	18.3263	-0.0307011	316	38.3056	0.221224
	317	18.3263	-0.5645	317	39.6102	0.0505069
	318	20.4081	-0.314887	318	39.6102	-0.0713616
	319	20.4081	-0.585089	319	39.6102	-0.340191
	320	20.4081	0.770977	320	39.6102	-0.758422
	321	20.4081	-0.396981	321	43.2845	-0.0307011
	322	20.4081	-0.374382	322	43.2845	-0.5645
	323	20.4081	-0.524825	323	43.2845	-0.0807624
	324	21.6109	-1.31394	324	43.2845	-1.81288
	325	21.6109	1.11074	325	43.2845	-1.45152
	326	21.6109	-0.16996	326	44.837	-0.374382
	327	21.6109	-0.957591	327	44.837	-0.524825
	328	21.6713	-2.05871	328	44.837	-0.314887
	329	21.6713	-0.83019	329	44.837	-0.396981
	330	21.6713	-0.0426815	330	44.837	-0.585089
	331	21.6713	-1.01953	331	44.837	0.770977

## Sheet: Figure 4a
Figure 4a
		X (Distance rpoC)	Y (Enrichment)	Label
	1	544	5.66533	Stringent
	2	563	5.54055	Stringent
	3	534	5.43329	Stringent
	4	553	5.92648	Stringent
	5	559	8.21071	Stringent
	6	570	6.09226	Stringent
	7	534	5.06051	Stringent
	8	547	4.85999	Stringent
	9	547	6.09362	Stringent
	10	547	4.59978	Stringent
	11	551	4.93315	Stringent
	12	543	5.14521	Stringent
	13	571	3.76377	Stringent
	14	557	3.76808	Stringent
	15	537	5.34375	Stringent
	16	533	6.27745	Stringent
	17	573	4.3123	Stringent
	18	532	6.49623	Stringent
	19	585	4.40611	Stringent
	20	573	4.33961	Stringent
	21	543	3.00655	Stringent
	22	557	4.25938	Stringent
	23	534	5.66819	Stringent
	24	534	4.80814	Stringent
	25	534	4.96539	Stringent
	26	543	2.09218	Stringent
	27	559	3.56877	Stringent
	28	532	6.53349	Stringent
	29	572	2.19282	Stringent
	30	536	4.4704	Stringent
	31	571	5.62957	Stringent
	32	551	4.61137	Stringent
	33	536	2.22907	Stringent
	34	554	3.23625	Stringent
	35	587	3.07352	Stringent
	36	570	3.83422	Stringent
	37	537	2.43327	Stringent
	38	538	2.51042	Stringent
	39	542	1.81832	Stringent
	40	582	3.91742	Stringent
	41	564	1.72121	Stringent
	42	586	3.24809	Stringent
	43	573	1.81538	Stringent
	44	543	3.99546	Stringent
	45	535	1.65016	Stringent
	46	537	3.872	Stringent
	47	536	2.27343	Stringent
	48	544	6.01882	Stringent
	49	582	3.80803	Stringent
	50	533	2.69624	Stringent
	51	538	4.4475	Stringent
	52	551	2.06855	Stringent
	53	557	4.58986	Stringent
	54	572	5.25992	Stringent
	55	554	1.47724	Stringent
	56	588	1.60175	Stringent
	57	559	3.6786	Stringent
	58	554	5.59101	Stringent
	59	571	4.34911	Stringent
	60	553	5.90888	Stringent
	61	548	4.8165	Stringent
	62	582	4.55263	Stringent
	63	559	8.60505	Stringent
	64	564	1.62728	Stringent
	65	557	6.98605	Stringent
	66	536	1.51684	Stringent
	67	559	9.1583	Stringent
	68	543	3.82068	Stringent
	69	566	1.65188	Stringent
	70	554	2.00695	Stringent
	71	563	5.24725	Stringent
	72	534	5.06513	Stringent
	73	563	6.65307	Stringent
	74	554	2.37326	Stringent
	75	553	6.59038	Stringent
	76	534	6.72708	Stringent
	77	570	3.96513	Stringent
	78	565	1.54082	Stringent
	79	559	7.75557	Stringent
	80	533	1.63284	Stringent
	81	542	2.78697	Stringent
	82	569	2.07353	Stringent
	83	553	5.73567	Stringent
	84	534	3.79794	Stringent
	85	562	1.99295	Stringent
	86	553	5.55016	Stringent
	87	563	6.84792	Stringent
	88	582	1.90224	Stringent
	89	534	5.7623	Stringent
	90	563	5.36023	Stringent
	91	547	5.12837	Stringent
	92	559	8.26609	Stringent
	93	547	4.64334	Stringent
	94	550	3.83013	Stringent
	95	534	5.61043	Stringent
	96	534	5.73072	Stringent
	97	544	5.6921	Stringent
	98	539	2.40301	Stringent
	99	544	5.68721	Stringent
	100	532	2.86566	Stringent
	101	551	5.09893	Stringent
	102	563	5.84197	Stringent
	103	563	7.64741	Stringent
	104	571	1.65953	Stringent
	105	547	5.09882	Stringent
	106	544	7.39795	Stringent
	107	563	5.75014	Stringent
	108	534	5.65936	Stringent
	109	531	1.53052	Stringent
	110	544	5.91725	Stringent
	111	550	4.85957	Stringent
	112	553	5.7824	Stringent
	113	554	7.04367	Stringent
	114	532	7.66499	Stringent
	115	547	5.78424	Stringent
	116	532	7.05773	Stringent
	117	559	9.51777	Stringent
	118	563	5.96974	Stringent
	119	544	5.89828	Stringent
	120	543	4.9886	Stringent
	121	553	5.98205	Stringent
	122	544	5.691	Stringent
	123	533	7.32276	Stringent
	124	573	5.91225	Stringent
	125	553	5.93506	Stringent
	126	544	5.74795	Stringent
	127	544	5.73049	Stringent
	128	553	6.05288	Stringent
	129	532	6.09821	Stringent
	130	553	3.35199	Stringent
	131	547	6.19336	Stringent
	132	551	4.66507	Stringent
	133	548	3.89275	Stringent
	134	544	5.57624	Stringent
	135	563	6.42496	Stringent
	136	534	5.6993	Stringent
	137	573	2.32821	Stringent
	138	544	5.68242	Stringent
	139	534	5.48362	Stringent
	140	563	5.85201	Stringent
	141	563	5.46182	Stringent
	142	563	5.32942	Stringent
	143	553	5.3763	Stringent
	144	551	5.4964	Stringent
	145	534	5.53636	Stringent
	146	596	1.74182	Stringent
	147	534	5.73744	Stringent
	148	564	2.47324	Stringent
	149	547	5.11798	Stringent
	150	534	5.96867	Stringent
	151	551	5.51084	Stringent
	152	570	6.27779	Stringent
	153	587	4.82894	Stringent
	154	534	5.04706	Stringent
	155	547	4.96976	Stringent
	156	563	2.25217	Stringent
	157	536	2.76613	Stringent
	158	582	5.72015	Stringent
	159	547	6.7055	Stringent
	160	544	5.86913	Stringent
	161	532	5.95144	Stringent
	162	557	3.85608	Stringent
	163	551	4.86365	Stringent
	164	543	4.63185	Stringent
	165	534	5.21727	Stringent
	166	534	5.20425	Stringent
	167	573	6.57979	Stringent
	168	547	5.57036	Stringent
	169	544	5.35673	Stringent
	170	534	5.15689	Stringent
	171	559	4.23858	Stringent
	172	533	6.27843	Stringent
	173	573	4.55734	Stringent
	174	557	5.27319	Stringent
	175	547	4.62922	Stringent
	176	557	4.24537	Stringent
	177	535	1.50126	Stringent
	178	535	2.29218	Stringent
	179	571	5.94556	Stringent
	180	544	6.04534	Stringent
	181	563	5.22989	Stringent
	182	547	4.72779	Stringent
	183	544	5.579	Stringent
	184	544	5.68576	Stringent
	185	559	8.68308	Stringent
	186	544	6.88552	Stringent
	187	547	5.24168	Stringent
	188	534	5.33748	Stringent
	189	547	5.4562	Stringent
	190	557	4.71201	Stringent
	191	526	1.63118	Stringent
	192	563	5.60914	Stringent
	193	582	4.69169	Stringent
	194	570	6.49298	Stringent
	195	559	4.65894	Stringent
	196	551	5.14935	Stringent
	197	534	5.70042	Stringent
	198	537	5.71739	Stringent
	199	544	5.06385	Stringent
	200	551	4.89242	Stringent
	201	534	4.88647	Stringent
	202	547	6.24196	Stringent
	203	570	4.69671	Stringent
	204	563	5.49918	Stringent
	205	547	4.90783	Stringent
	206	564	1.48551	Stringent
	207	534	5.04086	Stringent
	208	534	5.43942	Stringent
	209	544	6.14539	Stringent
	210	557	4.16678	Stringent
	211	566	8.58248	Stringent
	212	550	1.81834	Stringent
	213	557	4.50744	Stringent
	214	571	4.22504	Stringent
	215	570	5.81967	Stringent
	216	538	5.5867	Stringent
	217	533	6.69523	Stringent
	218	544	4.83982	Stringent
	219	547	4.63897	Stringent
	220	532	7.47054	Stringent
	221	532	7.81971	Stringent
	222	547	4.50314	Stringent
	223	534	5.1538	Stringent
	224	570	6.57726	Stringent
	225	543	2.78069	Stringent
	226	544	5.90483	Stringent
	227	533	6.69317	Stringent
	228	559	8.83795	Stringent
	229	534	4.71218	Stringent
	230	573	4.54874	Stringent
	231	571	4.8148	Stringent
	232	563	4.77292	Stringent
	233	586	1.79927	Stringent
	234	573	4.37885	Stringent
	235	587	3.3682	Stringent
	236	534	5.14513	Stringent
	237	543	4.53678	Stringent
	238	563	5.21549	Stringent
	239	553	5.28766	Stringent
	240	550	5.02041	Stringent
	241	570	6.58841	Stringent
	242	557	4.24399	Stringent
	243	547	5.98283	Stringent
	244	538	4.6104	Stringent
	245	536	4.35506	Stringent
	246	573	4.4	Stringent
	247	534	5.31948	Stringent
	248	554	4.34019	Stringent
	249	585	2.60268	Stringent
	250	547	5.72018	Stringent
	251	585	4.61076	Stringent
	252	543	4.74552	Stringent
	253	534	5.33515	Stringent
	254	573	4.83471	Stringent
	255	534	5.9678	Stringent
	256	543	3.79411	Stringent
	257	544	6.27613	Stringent
	258	551	4.74177	Stringent
	259	573	4.51858	Stringent
	260	532	6.15575	Stringent
	261	534	4.77728	Stringent
	262	570	7.1553	Stringent
	263	534	4.97452	Stringent
	264	534	4.79865	Stringent
	265	533	1.96946	Stringent
	266	538	4.74003	Stringent
	267	551	4.68868	Stringent
	268	544	6.72609	Stringent
	269	534	5.03674	Stringent
	270	563	4.8627	Stringent
	271	534	5.6481	Stringent
	272	534	5.49239	Stringent
	273	573	4.70397	Stringent
	274	547	4.95891	Stringent
	275	552	4.95996	Stringent
	276	534	5.78945	Stringent
	277	590	1.65348	Stringent
	278	534	6.67237	Stringent
	279	570	7.0176	Stringent
	280	551	6.20172	Stringent
	281	536	4.83474	Stringent
	282	532	9.28931	Stringent
	283	551	5.42984	Stringent
	284	534	5.43589	Stringent
	285	571	3.78266	Stringent
	286	544	5.73038	Stringent
	287	557	5.29911	Stringent
	288	570	6.03726	Stringent
	289	600	1.45143	Stringent
	290	570	6.11614	Stringent
	291	553	5.68971	Stringent
	292	553	5.91547	Stringent
	293	547	4.50403	Stringent
	294	544	5.7984	Stringent
	295	534	4.83478	Stringent
	296	557	6.06279	Stringent
	297	573	4.55121	Stringent
	298	536	5.31647	Stringent
	299	557	3.9049	Stringent
	300	534	5.06034	Stringent
	301	553	6.66949	Stringent
	302	563	5.74047	Stringent
	303	570	6.31411	Stringent
	304	573	4.36375	Stringent
	305	547	6.12762	Stringent
	306	534	5.31948	Stringent
	307	526	2.04144	Stringent
	308	571	6.72436	Stringent
	309	534	5.99243	Stringent
	310	547	6.82044	Stringent
	311	537	5.031	Stringent
	312	536	4.58919	Stringent
	313	570	4.62164	Stringent
	314	557	1.85971	Stringent
	315	534	6.45261	Stringent
	316	557	4.60433	Stringent
	317	534	5.45534	Stringent
	318	543	5.00308	Stringent
	319	547	5.48817	Stringent
	320	532	6.29195	Stringent
	321	537	5.16684	Stringent
	322	559	9.2113	Stringent
	323	559	4.51642	Stringent
	324	534	5.72821	Stringent
	325	559	7.82442	Stringent
	326	573	4.09979	Stringent
	327	536	4.44913	Stringent
	328	534	5.35094	Stringent
	329	572	7.07793	Stringent
	330	582	4.78366	Stringent
	331	534	5.65356	Stringent
	332	544	5.63164	Stringent
	333	547	3.99417	Stringent
	334	551	5.41194	Stringent
	335	571	3.15759	Stringent
	336	534	5.05059	Stringent
	337	557	4.29481	Stringent
	338	563	5.48459	Stringent
	339	563	5.38827	Stringent
	340	544	5.12574	Stringent
	341	547	4.50261	Stringent
	342	572	4.02452	Stringent
	343	545	3.04558	Stringent
	344	582	4.3898	Stringent
	345	557	4.1109	Stringent
	346	559	2.98414	Stringent
	347	544	5.579	Stringent
	348	532	7.50567	Stringent
	349	535	3.92831	Stringent
	350	534	5.76668	Stringent
	351	534	5.70416	Stringent
	352	544	5.45079	Stringent
	353	586	5.3668	Stringent
	354	534	5.04511	Stringent
	355	554	2.37377	Stringent
	356	570	6.21622	Stringent
	357	572	4.79054	Stringent
	358	551	4.90488	Stringent
	359	577	1.53431	Stringent
	360	534	6.11308	Stringent
	361	571	3.26322	Stringent
	362	551	4.91925	Stringent
	363	544	3.79893	Stringent
	364	543	2.77271	Stringent
	365	551	4.86434	Stringent
	366	572	4.26385	Stringent
	367	570	7.17651	Stringent
	368	570	3.99468	Stringent
	369	544	6.60311	Stringent
	370	563	6.10494	Stringent
	371	534	5.37976	Stringent
	372	573	4.35522	Stringent
	373	570	9.26286	Stringent
	374	559	9.22532	Stringent
	375	547	3.36899	Stringent
	376	544	5.50784	Stringent
	377	547	4.48531	Stringent
	378	533	6.56209	Stringent
	379	544	6.10847	Stringent
	380	582	4.04392	Stringent
	381	551	4.6308	Stringent
	382	547	4.66573	Stringent
	383	573	4.52727	Stringent
	384	547	5.59722	Stringent
	385	544	5.54382	Stringent
	386	547	5.76854	Stringent
	387	547	6.26992	Stringent
	388	547	6.48186	Stringent
	389	585	5.56813	Stringent
	390	570	6.63928	Stringent
	391	557	4.28638	Stringent
	392	573	5.37976	Stringent
	393	557	5.02816	Stringent
	394	551	4.61113	Stringent
	395	563	5.50386	Stringent
	396	536	4.78823	Stringent
	397	559	3.90793	Stringent
	398	572	1.88634	Stringent
	399	537	5.45155	Stringent
	400	543	5.3581	Stringent
	401	534	6.01469	Stringent
	402	582	5.38499	Stringent
	403	587	4.16872	Stringent
	404	537	6.02167	Stringent
	405	570	5.63189	Stringent
	406	534	5.17067	Stringent
	407	534	6.23363	Stringent
	408	572	2.39092	Stringent
	409	534	5.12346	Stringent
	410	534	4.91186	Stringent
	411	536	4.47115	Stringent
	412	573	4.64614	Stringent
	413	534	5.30211	Stringent
	414	572	5.04625	Stringent
	415	547	4.26775	Stringent
	416	554	5.65504	Stringent
	417	586	3.31881	Stringent
	418	570	6.20877	Stringent
	419	534	4.53674	Stringent
	420	544	6.20077	Stringent
	421	537	5.51264	Stringent
	422	532	6.93712	Stringent
	423	565	1.98549	Stringent
	424	554	2.98351	Stringent
	425	570	7.52109	Stringent
	426	573	3.7513	Stringent
	427	537	5.37238	Stringent
	428	534	5.28145	Stringent
	429	554	6.30872	Stringent
	430	544	2.66685	Stringent
	431	557	4.89959	Stringent
	432	537	5.03132	Stringent
	433	543	5.07702	Stringent
	434	582	4.35522	Stringent
	435	570	6.1367	Stringent
	436	534	5.51216	Stringent
	437	536	5.03451	Stringent
	438	544	6.09514	Stringent
	439	544	4.97171	Stringent
	440	572	6.40706	Stringent
	441	533	5.87222	Stringent
	442	553	5.18771	Stringent
	443	544	5.71317	Stringent
	444	544	6.41059	Stringent
	445	588	4.78908	Stringent
	446	534	5.87454	Stringent
	447	534	6.0649	Stringent
	448	563	6.09596	Stringent
	449	534	5.22121	Stringent
	450	557	3.6944	Stringent
	451	571	4.62983	Stringent
	452	557	6.27801	Stringent
	453	534	5.33802	Stringent
	454	573	3.73229	Stringent
	455	534	4.80559	Stringent
	456	559	7.97689	Stringent
	457	551	4.31538	Stringent
	458	570	6.71333	Stringent
	459	534	5.64585	Stringent
	460	571	7.04093	Stringent
	461	562	2.78819	Stringent
	462	538	2.49421	Stringent
	463	557	3.81766	Stringent
	464	571	3.64865	Stringent
	465	534	5.58431	Stringent
	466	573	5.23971	Stringent
	467	587	2.4273	Stringent
	468	573	4.3171	Stringent
	469	543	5.01816	Stringent
	470	533	9.17539	Stringent
	471	557	3.8926	Stringent
	472	532	7.01055	Stringent
	473	551	4.79586	Stringent
	474	563	5.46951	Stringent
	475	570	6.02213	Stringent
	476	534	6.23292	Stringent
	477	570	5.78729	Stringent
	478	571	2.74479	Stringent
	479	543	5.68994	Stringent
	480	532	6.44249	Stringent
	481	573	5.20215	Stringent
	482	570	5.39493	Stringent
	483	570	6.82858	Stringent
	484	547	6.36745	Stringent
	485	572	5.72862	Stringent
	486	551	4.56314	Stringent
	487	537	6.30493	Stringent
	488	547	5.40054	Stringent
	489	585	5.87975	Stringent
	490	536	4.48038	Stringent
	491	534	5.80424	Stringent
	492	557	3.8466	Stringent
	493	573	4.29476	Stringent
	494	559	8.94629	Stringent
	495	534	5.84808	Stringent
	496	544	5.44158	Stringent
	497	551	4.63861	Stringent
	498	557	3.49906	Stringent
	499	534	5.86429	Stringent
	500	543	2.08358	Stringent
	501	533	7.20431	Stringent
	502	553	5.83939	Stringent
	503	557	4.14982	Stringent
	504	573	3.37982	Stringent
	505	557	4.03833	Stringent
	506	553	5.55772	Stringent
	507	534	4.97508	Stringent
	508	535	4.059	Stringent
	509	534	9.13434	Stringent
	510	585	5.78485	Stringent
	511	553	7.18309	Stringent
	512	557	4.29882	Stringent
	513	553	6.02368	Stringent
	514	537	5.71647	Stringent
	515	559	4.6509	Stringent
	516	571	4.16639	Stringent
	517	554	3.82646	Stringent
	518	553	6.56812	Stringent
	519	543	4.00748	Stringent
	520	573	4.49658	Stringent
	521	547	5.15333	Stringent
	522	573	3.66893	Stringent
	523	559	3.2549	Stringent
	524	534	4.65101	Stringent
	525	534	5.27746	Stringent
	526	563	5.01988	Stringent
	527	533	5.48333	Stringent
	528	536	4.00544	Stringent
	529	563	6.21136	Stringent
	530	563	5.12013	Stringent
	531	571	4.62609	Stringent
	532	547	4.85111	Stringent
	533	534	5.09644	Stringent
	534	534	5.4898	Stringent
	535	534	5.10609	Stringent
	536	563	5.83145	Stringent
	537	547	4.6189	Stringent
	538	570	6.89272	Stringent
	539	570	6.29496	Stringent
	540	571	8.88954	Stringent
	541	570	3.60768	Stringent
	542	582	4.50807	Stringent
	543	543	2.82927	Stringent
	544	543	3.62236	Stringent
	545	570	3.63064	Stringent
	546	537	4.41641	Stringent
	547	559	3.48998	Stringent
	548	547	5.03469	Stringent
	549	534	6.28319	Stringent
	550	570	7.32296	Stringent
	551	544	4.96418	Stringent
	552	526	4.36084	Stringent
	553	534	6.07119	Stringent
	554	559	3.33682	Stringent
	555	585	4.55734	Stringent
	556	563	6.02558	Stringent
	557	544	5.06817	Stringent
	558	585	5.22056	Stringent
	559	570	8.84983	Stringent
	560	547	5.74064	Stringent
	561	570	4.05833	Stringent
	562	533	6.42108	Stringent
	563	571	5.09325	Stringent
	564	544	4.98892	Stringent
	565	536	2.82949	Stringent
	566	563	6.31078	Stringent
	567	544	6.27689	Stringent
	568	551	5.76558	Stringent
	569	582	4.90285	Stringent
	570	573	4.34841	Stringent
	571	553	7.36704	Stringent
	572	532	8.98684	Stringent
	573	573	3.81455	Stringent
	574	534	5.23302	Stringent
	575	536	4.02112	Stringent
	576	551	2.46353	Stringent
	577	547	5.92544	Stringent
	578	547	4.36759	Stringent
	579	570	7.61006	Stringent
	580	573	4.45748	Stringent
	581	534	5.40877	Stringent
	582	544	6.03501	Stringent
	583	582	3.68598	Stringent
	584	535	2.74578	Stringent
	585	534	5.50735	Stringent
	586	573	3.89778	Stringent
	587	564	6.77896	Stringent
	588	551	5.10935	Stringent
	589	563	6.34704	Stringent
	590	534	6.55704	Stringent
	591	554	2.62732	Stringent
	592	573	4.62543	Stringent
	593	553	5.5142	Stringent
	594	533	5.20632	Stringent
	595	547	6.62696	Stringent
	596	559	6.93712	Stringent
	597	547	4.45748	Stringent
	598	571	3.9569	Stringent
	599	571	3.5281	Stringent
	600	532	5.89624	Stringent
	601	586	3.07979	Stringent
	602	585	8.93705	Stringent
	603	554	5.73146	Stringent
	604	554	3.61611	Stringent
	605	544	8.5093	Stringent
	606	550	5.38541	Stringent
	607	551	4.52585	Stringent
	608	537	4.45031	Stringent
	609	534	5.79411	Stringent
	610	587	3.58339	Stringent
	611	585	5.57195	Stringent
	612	571	4.64555	Stringent
	613	537	6.1185	Stringent
	614	544	2.04909	Stringent
	615	553	4.06053	Stringent
	616	532	8.18415	Stringent
	617	534	5.63362	Stringent
	618	534	5.08911	Stringent
	619	543	2.76074	Stringent
	620	544	6.0603	Stringent
	621	563	6.60597	Stringent
	622	551	5.54673	Stringent
	623	554	1.66454	Stringent
	624	547	4.53595	Stringent
	625	543	3.69834	Stringent
	626	563	2.5044	Stringent
	627	544	6.13331	Stringent
	628	544	5.95785	Stringent
	629	551	5.48802	Stringent
	630	585	5.63244	Stringent
	631	551	5.29042	Stringent
	632	559	4.1476	Stringent
	633	534	4.45208	Stringent
	634	557	6.87828	Stringent
	635	570	5.80834	Stringent
	636	551	5.16146	Stringent
	637	582	4.27844	Stringent
	638	532	7.75627	Stringent
	639	547	4.44418	Stringent
	640	571	4.44913	Stringent
	641	573	3.91743	Stringent
	642	559	5.56287	Stringent
	643	559	7.10505	Stringent
	644	542	3.11975	Stringent
	645	553	8.42777	Stringent
	646	571	5.80292	Stringent
	647	547	5.20632	Stringent
	648	537	5.52687	Stringent
	649	547	4.95501	Stringent
	650	544	5.05846	Stringent
	651	536	3.493	Stringent
	652	573	4.48038	Stringent
	653	582	4.14527	Stringent
	654	534	5.03876	Stringent
	655	585	4.3845	Stringent
	656	534	4.91694	Stringent
	657	544	5.40464	Stringent
	658	571	3.91853	Stringent
	659	538	1.79372	Stringent
	660	543	5.40355	Stringent
	661	544	5.48877	Stringent
	662	557	3.41423	Stringent
	663	547	5.19706	Stringent
	664	534	6.05278	Stringent
	665	557	4.01421	Stringent
	666	570	4.67544	Stringent
	667	585	4.68764	Stringent
	668	585	4.71107	Stringent
	669	571	6.03284	Stringent
	670	559	8.73741	Stringent
	671	547	5.71972	Stringent
	672	563	5.48333	Stringent
	673	534	5.4449	Stringent
	674	547	5.0787	Stringent
	675	554	4.83637	Stringent
	676	559	3.83276	Stringent
	677	543	5.02747	Stringent
	678	536	2.58584	Stringent
	679	547	6.03757	Stringent
	680	544	6.66483	Stringent
	681	573	3.84965	Stringent
	682	534	5.76635	Stringent
	683	571	7.02041	Stringent
	684	543	4.40488	Stringent
	685	585	4.67689	Stringent
	686	571	6.63877	Stringent
	687	538	7.1614	Stringent
	688	563	5.77967	Stringent
	689	571	5.21659	Stringent
	690	570	5.32768	Stringent
	691	570	2.87095	Stringent
	692	543	5.5066	Stringent
	693	543	5.18649	Stringent
	694	537	5.33757	Stringent
	695	559	6.95972	Stringent
	696	571	3.5579	Stringent
	697	534	5.51548	Stringent
	698	573	5.28089	Stringent
	699	534	3.24626	Stringent
	700	557	5.55976	Stringent
	701	572	4.86098	Stringent
	702	570	8.55112	Stringent
	703	534	8.19396	Stringent
	704	537	5.84726	Stringent
	705	587	7.64445	Stringent
	706	534	6.03757	Stringent
	707	582	4.18662	Stringent
	708	572	3.04325	Stringent
	709	532	8.55792	Stringent
	710	570	6.3332	Stringent
	711	538	3.17561	Stringent
	712	570	6.38462	Stringent
	713	600	7.93985	Stringent
	714	534	5.44256	Stringent
	715	559	3.49193	Stringent
	716	571	3.18866	Stringent
	717	544	5.63871	Stringent
	718	547	5.21659	Stringent
	719	544	6.13948	Stringent
	720	563	5.03591	Stringent
	721	533	5.04678	Stringent
	722	534	5.00883	Stringent
	723	548	6.15322	Stringent
	724	537	4.35902	Stringent
	725	534	6.34015	Stringent
	726	537	2.94415	Stringent
	727	570	4.53234	Stringent
	728	552	4.67957	Stringent
	729	532	8.31336	Stringent
	730	562	4.5886	Stringent
	731	534	5.0445	Stringent
	732	544	5.04114	Stringent
	733	547	5.00565	Stringent
	734	559	4.98845	Stringent
	735	571	3.44321	Stringent
	736	557	3.05793	Stringent
	737	582	3.68005	Stringent
	738	533	2.04735	Stringent
	739	534	5.02615	Stringent
	740	567	5.73146	Stringent
	741	547	5.0211	Stringent
	742	543	3.3948	Stringent
	743	571	4.76634	Stringent
	744	532	8.69103	Stringent
	745	563	7.49264	Stringent
	746	547	5.13194	Stringent
	747	570	6.51975	Stringent
	748	557	5.21346	Stringent
	749	534	5.84502	Stringent
	750	543	5.38959	Stringent
	751	553	5.94951	Stringent
	752	532	5.31122	Stringent
	753	537	6.34114	Stringent
	754	534	4.39371	Stringent
	755	533	7.47944	Stringent
	756	553	4.49762	Stringent
	757	550	4.94202	Stringent
	758	570	5.12973	Stringent
	759	582	7.47944	Stringent
	760	585	8.63614	Stringent
	761	544	6.22435	Stringent
	762	544	5.0564	Stringent
	763	563	6.42629	Stringent
	764	570	5.99394	Stringent
	765	538	3.56945	Stringent
	766	593	5.10338	Stringent
	767	557	5.34104	Stringent
	768	559	3.96956	Stringent
	769	538	4.17023	Stringent
	770	534	5.3634	Stringent
	771	564	4.76249	Stringent
	772	563	5.90071	Stringent
	773	547	6.25194	Stringent
	774	554	5.11973	Stringent
	775	547	6.84876	Stringent
	776	532	2.51781	Stringent
	777	533	8.33053	Stringent
	778	534	5.85295	Stringent
	779	534	4.8292	Stringent
	780	534	6.61201	Stringent
	781	538	2.15269	Stringent
	782	534	4.86605	Stringent
	783	547	4.76589	Stringent
	784	547	4.50586	Stringent
	785	544	6.02558	Stringent
	786	547	4.73476	Stringent
	787	544	5.73972	Stringent
	788	557	4.20879	Stringent
	789	557	5.42776	Stringent
	790	533	6.58452	Stringent
	791	548	6.38462	Stringent
	792	544	6.07188	Stringent
	793	582	4.26213	Stringent
	794	571	5.4859	Stringent
	795	544	4.86098	Stringent
	796	553	6.50325	Stringent
	797	557	4.5429	Stringent
	798	585	4.58392	Stringent
	799	559	2.36012	Stringent
	800	572	3.13046	Stringent
	801	544	5.65045	Stringent
	802	585	4.95771	Stringent
	803	564	4.7719	Stringent
	804	534	6.10744	Stringent
	805	572	3.0895	Stringent
	806	548	5.26884	Stringent
	807	557	5.32328	Stringent
	808	571	3.20388	Stringent
	809	551	4.94379	Stringent
	810	553	6.86363	Stringent
	811	547	6.05278	Stringent
	812	537	6.48186	Stringent
	813	571	7.44566	Stringent
	814	559	3.52397	Stringent
	815	570	6.13452	Stringent
	816	536	4.73026	Stringent
	817	587	3.30967	Stringent
	818	537	6.59423	Stringent
	819	585	5.68589	Stringent
	820	534	6.15614	Stringent
	821	570	6.13331	Stringent
	822	544	6.66868	Stringent
	823	534	5.55827	Stringent
	824	544	5.29001	Stringent
	825	544	5.32467	Stringent
	826	534	5.26884	Stringent
	827	543	8.52343	Stringent
	828	557	4.40169	Stringent
	829	543	2.57975	Stringent
	830	537	3.82223	Stringent
	831	570	5.21914	Stringent
	832	564	3.42301	Stringent
	833	554	2.66568	Stringent
	834	534	5.30136	Stringent
	835	559	8.45067	Stringent
	836	585	5.4562	Stringent
	837	544	6.54471	Stringent
	838	533	7.22337	Stringent
	839	543	1.52102	Stringent
	840	571	5.83031	Stringent
	841	553	5.78626	Stringent
	842	570	3.96956	Stringent
	843	550	6.39141	Stringent
	844	544	6.10118	Stringent
	845	573	5.05023	Stringent
	846	534	5.71715	Stringent
	847	533	6.53451	Stringent
	848	571	6.61652	Stringent
	849	537	5.99394	Stringent
	850	548	6.00644	Stringent
	851	544	5.55445	Stringent
	852	585	5.79606	Stringent
	853	544	5.13148	Stringent
	854	571	5.70416	Stringent
	855	557	7.28979	Stringent
	856	585	4.44913	Stringent
	857	534	5.32094	Stringent
	858	544	7.33685	Stringent
	859	534	6.93712	Stringent
	860	559	2.33038	Stringent
	861	534	6.93712	Stringent
	862	557	3.66651	Stringent
	863	544	8.2228	Stringent
	864	551	6.11614	Stringent
	865	557	4.13176	Stringent
	866	559	8.3884	Stringent
	867	585	7.18843	Stringent
	868	534	7.12419	Stringent
	869	571	4.28277	Stringent
	870	534	5.02816	Stringent
	871	570	5.25476	Stringent
	872	536	4.45584	Stringent
	873	537	6.85374	Stringent
	874	537	4.55734	Stringent
	875	570	6.65058	Stringent
	876	534	6.05362	Stringent
	877	534	5.19951	Stringent
	878	571	4.3616	Stringent
	879	532	6.97083	Stringent
	880	534	6.44889	Stringent
	881	534	5.42181	Stringent
	882	573	4.74726	Stringent
	883	537	4.45726	Stringent
	884	544	6.05493	Stringent
	885	554	7.26539	Stringent
	886	551	5.72532	Stringent
	887	569	7.63312	Stringent
	888	560	5.02615	Stringent
	889	534	4.80536	Stringent
	890	570	6.34704	Stringent
	891	571	7.19728	Stringent
	892	572	2.65088	Stringent
	893	559	6.14178	Stringent
	894	536	5.04866	Stringent
	895	538	7.20605	Stringent
	896	553	6.47099	Stringent
	897	544	4.71677	Stringent
	898	544	4.92017	Stringent
	899	534	5.66415	Stringent
	900	553	7.06564	Stringent
	901	532	6.63215	Stringent
	902	570	6.60384	Stringent
	903	537	6.44889	Stringent
	904	544	5.05324	Stringent
	905	537	3.85364	Stringent
	906	532	8.33053	Stringent
	907	544	5.87379	Stringent
	908	537	3.94456	Stringent
	909	559	2.84463	Stringent
	910	588	3.14665	Stringent
	911	544	5.1794	Stringent
	912	531	4.5401	Stringent
	913	557	4.65764	Stringent
	914	547	6.19803	Stringent
	915	537	6.56481	Stringent
	916	553	5.91547	Stringent
	917	547	5.33104	Stringent
	918	534	6.16678	Stringent
	919	557	4.3249	Stringent
	920	543	3.35225	Stringent
	921	547	7.35958	Stringent
	922	570	5.78485	Stringent
	923	553	6.63215	Stringent
	924	563	6.5242	Stringent
	925	570	5.75512	Stringent
	926	547	4.65153	Stringent
	927	543	3.67887	Stringent
	928	551	5.50203	Stringent
	929	544	5.96703	Stringent
	930	533	8.30467	Stringent
	931	544	5.28523	Stringent
	932	534	5.55445	Stringent
	933	532	5.59786	Stringent
	934	570	8.23224	Stringent
	935	563	8.30467	Stringent
	936	547	5.31619	Stringent
	937	537	6.63215	Stringent
	938	570	5.33904	Stringent
	939	534	4.19023	Stringent
	940	563	6.86608	Stringent
	941	534	4.73761	Stringent
	942	532	7.07564	Stringent
	943	536	3.95736	Stringent
	944	563	5.20632	Stringent
	945	573	3.92559	Stringent
	946	553	6.40317	Stringent
	947	544	8.24158	Stringent
	948	557	4.42154	Stringent
	949	553	4.96809	Stringent
	950	557	5.15761	Stringent
	951	548	6.93712	Stringent
	952	543	2.14501	Stringent
	953	585	4.27377	Stringent
	954	570	5.65596	Stringent
	955	538	2.60007	Stringent
	956	570	6.914	Stringent
	957	554	6.86608	Stringent
	958	559	8.08043	Stringent
	959	544	5.44766	Stringent
	960	589	4.13319	Stringent
	961	536	2.54147	Stringent
	962	534	5.29448	Stringent
	963	570	4.64401	Stringent
	964	563	5.22512	Stringent
	965	551	7.3136	Stringent
	966	554	3.38177	Stringent
	967	571	6.36745	Stringent
	968	563	8.01261	Stringent
	969	547	6.14539	Stringent
	970	532	8.12322	Stringent
	971	596	3.93384	Stringent
	972	547	8.12322	Stringent
	973	554	2.36012	Stringent
	974	532	8.03573	Stringent
	975	559	3.08606	Stringent
	976	563	5.88321	Stringent
	977	571	8.06944	Stringent
	978	559	6.98182	Stringent
	979	572	7.10505	Stringent
	980	534	5.11165	Stringent
	981	526	6.39141	Stringent
	982	535	2.26004	Stringent
	983	547	5.11165	Stringent
	984	532	7.95235	Stringent
	985	543	2.60268	Stringent
	986	534	2.3244	Stringent
	987	572	5.579	Stringent
	988	532	0.484053	Non Stringent
	989	550	1.29909	Non Stringent
	990	579	-1.10464	Non Stringent
	991	532	0.374147	Non Stringent
	992	542	0.989201	Non Stringent
	993	533	-0.635497	Non Stringent
	994	572	1.23105	Non Stringent
	995	558	-0.925571	Non Stringent
	996	585	0.182864	Non Stringent
	997	544	0.276336	Non Stringent
	998	592	-1.0212	Non Stringent
	999	538	1.2781	Non Stringent
	1000	535	0.895467	Non Stringent
	1001	540	-0.367406	Non Stringent
	1002	568	-0.424892	Non Stringent
	1003	565	0.283846	Non Stringent
	1004	537	0.693001	Non Stringent
	1005	588	0.621909	Non Stringent
	1006	557	-0.033544	Non Stringent
	1007	582	0.429424	Non Stringent
	1008	593	0.974599	Non Stringent
	1009	572	0.703798	Non Stringent
	1010	564	0.548817	Non Stringent
	1011	556	-2.21192	Non Stringent
	1012	581	-0.297139	Non Stringent
	1013	533	-0.480492	Non Stringent
	1014	573	1.06162	Non Stringent
	1015	589	-1.78718	Non Stringent
	1016	561	-0.661441	Non Stringent
	1017	553	0.792862	Non Stringent
	1018	573	-1.90818	Non Stringent
	1019	553	-0.219662	Non Stringent
	1020	551	0.381581	Non Stringent
	1021	547	0.553004	Non Stringent
	1022	567	-0.620821	Non Stringent
	1023	599	1.017	Non Stringent
	1024	585	-0.550427	Non Stringent
	1025	538	1.08962	Non Stringent
	1026	586	0.472007	Non Stringent
	1027	593	1.05508	Non Stringent
	1028	597	-0.247339	Non Stringent
	1029	540	0.370724	Non Stringent
	1030	575	0.312627	Non Stringent
	1031	535	0.842522	Non Stringent
	1032	574	-0.663284	Non Stringent
	1033	579	-1.18142	Non Stringent
	1034	595	-0.162514	Non Stringent
	1035	592	-0.0986593	Non Stringent
	1036	574	-0.33331	Non Stringent
	1037	544	1.12295	Non Stringent
	1038	553	0.939324	Non Stringent
	1039	598	0.694164	Non Stringent
	1040	580	0.465584	Non Stringent
	1041	531	-0.74291	Non Stringent
	1042	581	-0.281177	Non Stringent
	1043	539	-0.0765737	Non Stringent
	1044	540	-0.293122	Non Stringent
	1045	545	-2.45567	Non Stringent
	1046	597	-0.297099	Non Stringent
	1047	552	0.415367	Non Stringent
	1048	561	-1.45131	Non Stringent
	1049	567	-0.816103	Non Stringent
	1050	547	0.842364	Non Stringent
	1051	572	1.1717	Non Stringent
	1052	583	-0.821499	Non Stringent
	1053	580	-0.555848	Non Stringent
	1054	598	-0.274549	Non Stringent
	1055	557	-1.43083	Non Stringent
	1056	581	-0.456758	Non Stringent
	1057	583	-1.14468	Non Stringent
	1058	573	-0.401836	Non Stringent
	1059	528	-1.16899	Non Stringent
	1060	556	1.35963	Non Stringent
	1061	551	1.39772	Non Stringent
	1062	558	-1.3841	Non Stringent
	1063	532	-0.554652	Non Stringent
	1064	563	0.990632	Non Stringent
	1065	572	1.37506	Non Stringent
	1066	543	0.796737	Non Stringent
	1067	544	0.716444	Non Stringent
	1068	582	1.11045	Non Stringent
	1069	566	-0.558667	Non Stringent
	1070	575	-1.55182	Non Stringent
	1071	542	0.144708	Non Stringent
	1072	588	-0.29874	Non Stringent
	1073	576	-2.15658	Non Stringent
	1074	539	-0.979703	Non Stringent
	1075	541	-1.24797	Non Stringent
	1076	593	0.749352	Non Stringent
	1077	583	-0.650544	Non Stringent
	1078	556	-2.57249	Non Stringent
	1079	586	-0.295172	Non Stringent
	1080	529	-0.0124928	Non Stringent
	1081	558	-0.0583421	Non Stringent
	1082	591	-0.139816	Non Stringent
	1083	578	1.34972	Non Stringent
	1084	594	-1.30232	Non Stringent
	1085	542	0.180995	Non Stringent
	1086	537	-0.399302	Non Stringent
	1087	525	0.364732	Non Stringent
	1088	579	-0.867585	Non Stringent
	1089	547	0.259461	Non Stringent
	1090	551	-0.640745	Non Stringent
	1091	541	-0.527546	Non Stringent
	1092	554	0.0415137	Non Stringent
	1093	591	-1.56653	Non Stringent
	1094	588	0.143931	Non Stringent
	1095	578	0.119617	Non Stringent
	1096	584	-0.784742	Non Stringent
	1097	577	-0.171084	Non Stringent
	1098	598	0.00794648	Non Stringent
	1099	560	-1.5837	Non Stringent
	1100	596	-0.511422	Non Stringent
	1101	564	0.891887	Non Stringent
	1102	589	-1.06894	Non Stringent
	1103	580	-0.674305	Non Stringent
	1104	581	0.382364	Non Stringent
	1105	578	-1.76566	Non Stringent
	1106	552	0.839377	Non Stringent
	1107	540	-0.318049	Non Stringent
	1108	542	1.44304	Non Stringent
	1109	600	-0.324903	Non Stringent
	1110	544	1.40864	Non Stringent
	1111	567	0.168615	Non Stringent
	1112	561	0.349059	Non Stringent
	1113	584	1.20606	Non Stringent
	1114	597	-0.430629	Non Stringent
	1115	592	-0.649373	Non Stringent
	1116	595	1.3108	Non Stringent
	1117	596	-0.468962	Non Stringent
	1118	560	1.05894	Non Stringent
	1119	558	-1.78019	Non Stringent
	1120	589	-1.23555	Non Stringent
	1121	578	-0.890993	Non Stringent
	1122	561	-2.09996	Non Stringent
	1123	558	-0.262196	Non Stringent
	1124	553	1.09365	Non Stringent
	1125	595	-0.541037	Non Stringent
	1126	574	0.350696	Non Stringent
	1127	575	-0.580047	Non Stringent
	1128	594	0.441315	Non Stringent
	1129	541	-1.52031	Non Stringent
	1130	531	0.0221673	Non Stringent
	1131	573	-0.342865	Non Stringent
	1132	537	1.28267	Non Stringent
	1133	576	-1.61852	Non Stringent
	1134	587	-0.747916	Non Stringent
	1135	528	-0.570965	Non Stringent
	1136	539	-0.401973	Non Stringent
	1137	550	0.379001	Non Stringent
	1138	587	0.332129	Non Stringent
	1139	574	-0.340547	Non Stringent
	1140	591	0.262703	Non Stringent
	1141	584	-1.99523	Non Stringent
	1142	541	1.00863	Non Stringent
	1143	592	-0.92239	Non Stringent
	1144	596	-0.309557	Non Stringent
	1145	568	-1.74982	Non Stringent
	1146	584	-0.830115	Non Stringent
	1147	577	-0.667801	Non Stringent
	1148	599	-0.7711	Non Stringent
	1149	596	-0.221628	Non Stringent
	1150	596	-1.2439	Non Stringent
	1151	555	-0.121096	Non Stringent
	1152	587	-1.35513	Non Stringent
	1153	519	-0.207722	Non Stringent
	1154	581	-0.290192	Non Stringent
	1155	535	0.150222	Non Stringent
	1156	586	0.544106	Non Stringent
	1157	590	-0.468377	Non Stringent
	1158	580	-1.2325	Non Stringent
	1159	552	0.441398	Non Stringent
	1160	551	-0.684403	Non Stringent
	1161	583	0.73058	Non Stringent
	1162	591	-2.09405	Non Stringent
	1163	589	-1.29543	Non Stringent
	1164	552	1.41257	Non Stringent
	1165	593	0.834514	Non Stringent
	1166	590	-0.635024	Non Stringent
	1167	560	0.118195	Non Stringent
	1168	539	-0.581137	Non Stringent
	1169	590	-0.781825	Non Stringent
	1170	589	-1.74418	Non Stringent
	1171	597	-0.49514	Non Stringent
	1172	577	-0.607576	Non Stringent
	1173	601	-0.0150475	Non Stringent
	1174	595	1.28583	Non Stringent
	1175	593	0.643436	Non Stringent
	1176	552	0.450076	Non Stringent
	1177	594	-0.0382035	Non Stringent
	1178	575	-0.485001	Non Stringent
	1179	598	-0.418373	Non Stringent
	1180	550	-1.64764	Non Stringent
	1181	576	0.0582754	Non Stringent
	1182	568	-1.34506	Non Stringent
	1183	597	0.176784	Non Stringent
	1184	586	0.14733	Non Stringent
	1185	540	0.885511	Non Stringent
	1186	592	-1.82744	Non Stringent
	1187	568	-1.04034	Non Stringent
	1188	567	-1.30637	Non Stringent
	1189	598	0.912987	Non Stringent
	1190	568	-1.26155	Non Stringent
	1191	541	-1.46211	Non Stringent
	1192	531	-0.722838	Non Stringent
	1193	600	0.853837	Non Stringent
	1194	558	-0.635342	Non Stringent
	1195	522	-0.291464	Non Stringent
	1196	580	-1.21303	Non Stringent
	1197	579	-0.370779	Non Stringent
	1198	530	-0.569637	Non Stringent
	1199	545	0.576651	Non Stringent
	1200	549	0.227488	Non Stringent
	1201	530	0.794285	Non Stringent
	1202	583	-1.38842	Non Stringent
	1203	523	0.664105	Non Stringent
	1204	529	0.199936	Non Stringent
	1205	546	1.19591	Non Stringent
	1206	577	0.0483232	Non Stringent
	1207	531	0.654581	Non Stringent
	1208	574	-0.0257816	Non Stringent
	1209	538	-1.49343	Non Stringent
	1210	523	-0.25025	Non Stringent
	1211	601	-0.557797	Non Stringent
	1212	528	-1.79506	Non Stringent
	1213	545	0.24967	Non Stringent
	1214	585	0.640253	Non Stringent
	1215	579	-0.198531	Non Stringent
	1216	545	-0.105718	Non Stringent
	1217	601	0.0835851	Non Stringent
	1218	576	-0.741835	Non Stringent
	1219	520	-0.460294	Non Stringent
	1220	593	-0.656364	Non Stringent
	1221	599	-0.434852	Non Stringent
	1222	520	-0.0574775	Non Stringent
	1223	535	0.130634	Non Stringent
	1224	578	-1.48478	Non Stringent
	1225	598	0.165083	Non Stringent
	1226	545	-0.0539705	Non Stringent
	1227	567	-1.03791	Non Stringent
	1228	560	0.130671	Non Stringent
	1229	555	-0.32386	Non Stringent
	1230	600	-0.50079	Non Stringent
	1231	555	-0.545084	Non Stringent
	1232	568	-0.970204	Non Stringent
	1233	595	-0.533695	Non Stringent
	1234	594	-0.374248	Non Stringent
	1235	601	-0.329476	Non Stringent
	1236	541	-1.96873	Non Stringent
	1237	549	0.247751	Non Stringent
	1238	600	0.0571263	Non Stringent
	1239	554	0.483964	Non Stringent
	1240	519	-0.417697	Non Stringent
	1241	569	0.308521	Non Stringent
	1242	566	0.0769045	Non Stringent
	1243	566	0.511126	Non Stringent
	1244	583	-1.91058	Non Stringent
	1245	523	-0.138791	Non Stringent
	1246	596	-0.989165	Non Stringent
	1247	525	-0.44762	Non Stringent
	1248	560	0.964918	Non Stringent
	1249	578	-0.852844	Non Stringent
	1250	520	0.102354	Non Stringent
	1251	572	-0.491229	Non Stringent
	1252	599	0.685036	Non Stringent
	1253	592	-2.18275	Non Stringent
	1254	571	-0.11255	Non Stringent
	1255	526	1.272	Non Stringent
	1256	555	0.371987	Non Stringent
	1257	528	-0.405501	Non Stringent
	1258	580	0.213115	Non Stringent
	1259	562	-0.898429	Non Stringent
	1260	601	-0.137562	Non Stringent
	1261	536	0.699823	Non Stringent
	1262	526	-0.21863	Non Stringent
	1263	569	-0.206813	Non Stringent
	1264	523	-0.144293	Non Stringent
	1265	531	-1.08178	Non Stringent
	1266	559	0.321194	Non Stringent
	1267	585	-0.0304765	Non Stringent
	1268	541	-0.938676	Non Stringent
	1269	527	0.172241	Non Stringent
	1270	588	-0.382525	Non Stringent
	1271	588	-1.43162	Non Stringent
	1272	569	-0.202706	Non Stringent
	1273	588	0.843139	Non Stringent
	1274	568	-1.66165	Non Stringent
	1275	563	-0.163676	Non Stringent
	1276	599	-2.49659	Non Stringent
	1277	549	-0.556228	Non Stringent
	1278	570	0.340782	Non Stringent
	1279	549	-0.438902	Non Stringent
	1280	556	-0.19452	Non Stringent
	1281	559	0.0666669	Non Stringent
	1282	526	0.0484846	Non Stringent
	1283	567	0.30225	Non Stringent
	1284	527	-0.732739	Non Stringent
	1285	601	-0.374248	Non Stringent
	1286	582	-1.82407	Non Stringent
	1287	524	-0.703271	Non Stringent
	1288	562	-1.5479	Non Stringent
	1289	532	-2.69358	Non Stringent
	1290	551	0.905522	Non Stringent
	1291	554	0.0508899	Non Stringent
	1292	547	1.11609	Non Stringent
	1293	543	1.16015	Non Stringent
	1294	543	-1.80188	Non Stringent
	1295	594	-0.173577	Non Stringent
	1296	551	-1.02088	Non Stringent
	1297	588	-0.563042	Non Stringent
	1298	527	-0.0280459	Mean
	1299	528	-0.714936	Mean
	1300	529	0.193731	Mean
	1301	530	0.153344	Mean
	1302	531	0.373508	Mean
	1303	532	5.66516	Mean
	1304	533	4.79641	Mean
	1305	534	5.38831	Mean
	1306	535	1.35547	Mean
	1307	536	3.35539	Mean
	1308	537	4.48802	Mean
	1309	538	2.71842	Mean
	1310	539	0.564629	Mean
	1311	540	0.420775	Mean
	1312	541	-0.854072	Mean
	1313	542	1.32108	Mean
	1314	543	3.50936	Mean
	1315	544	5.34467	Mean
	1316	545	0.0789527	Mean
	1317	546	0.988879	Mean
	1318	547	4.96596	Mean
	1319	548	3.5202	Mean
	1320	549	0.0654288	Mean
	1321	550	2.50813	Mean
	1322	551	4.20775	Mean
	1323	552	1.2412	Mean
	1324	553	4.99744	Mean
	1325	554	3.51836	Mean
	1326	555	-0.132756	Mean
	1327	556	-0.757203	Mean
	1328	557	4.12592	Mean
	1329	558	-0.82244	Mean
	1330	559	5.59936	Mean
	1331	560	0.544964	Mean
	1332	561	-0.514868	Mean
	1333	562	1.02409	Mean
	1334	563	5.42474	Mean
	1335	564	2.33488	Mean
	1336	565	0.623932	Mean
	1337	566	1.17109	Mean
	1338	567	0.0463426	Mean
	1339	568	-1.15657	Mean
	1340	569	1.54487	Mean
	1341	570	5.49367	Mean
	1342	571	4.47197	Mean
	1343	572	3.1847	Mean
	1344	573	3.83766	Mean
	1345	574	-0.456362	Mean
	1346	575	-0.61689	Mean
	1347	576	-0.51267	Mean
	1348	577	-0.187145	Mean
	1349	578	-0.516579	Mean
	1350	579	-0.659785	Mean
	1351	580	-0.405272	Mean
	1352	581	-0.276951	Mean
	1353	582	3.59935	Mean
	1354	583	-0.840128	Mean
	1355	584	-0.421368	Mean
	1356	585	4.03007	Mean
	1357	586	1.91015	Mean
	1358	587	2.11024	Mean
	1359	588	0.788161	Mean
	1360	589	-0.526231	Mean
	1361	590	-0.167749	Mean
	1362	591	-0.527331	Mean
	1363	592	-0.909615	Mean
	1364	593	0.994868	Mean
	1365	594	-0.103013	Mean
	1366	595	0.182049	Mean
	1367	596	0.221602	Mean

## Sheet: Figure 4c
Figure 4c
		X (Mutation)	Y (Stringent Enrichment)
	1	G534A	5.66819
	2	G534A	5.61043
	3	G534A	5.96867
	4	G534A	5.04706
	5	G534A	5.78945
	6	G534A	6.67237
	7	G534A	5.65356
	8	G534A	5.04511
	9	G534A	6.23363
	10	G534A	4.97508
	11	G534A	5.02615
	12	G534A	5.3634
	13	G534A	5.30136
	14	G534A	5.29448
	15	G534A	5.61126
	16	G534A	5.56773
	17	G534A	6.1583
	18	G534A	5.66937
	19	G534A	5.66895
	20	G534A	6.2484
	21	G534A	5.78406
	22	G534A	5.74403
	23	G534A	6.23097
	24	G534A	5.21732
	25	G534A	4.49751
	26	G534A	6.14139
	27	G534A	5.96704
	28	G534A	6.19077
	29	G534V	4.96539
	30	G534V	5.73744
	31	G534V	5.14513
	32	G534V	5.03674
	33	G534V	5.70416
	34	G534V	4.9528
	35	G534V	6.06412
	36	G534V	5.39737
	37	G534V	4.87717
	38	G534V	5.66669
	39	G534C	5.06051
	40	G534C	5.53636
	41	G534C	5.20425
	42	G534C	4.88647
	43	G534C	5.1538
	44	G534C	4.71218
	45	G534C	5.31948
	46	G534C	5.33515
	47	G534C	4.97452
	48	G534C	4.83478
	49	G534C	5.06034
	50	G534C	5.99243
	51	G534C	5.05059
	52	G534C	5.12346
	53	G534C	4.91186
	54	G534C	5.30211
	55	G534C	4.53674
	56	G534C	5.51216
	57	G534C	6.0649
	58	G534C	5.22121
	59	G534C	5.58431
	60	G534C	6.23292
	61	G534C	4.65101
	62	G534C	5.23302
	63	G534C	5.50735
	64	G534C	5.08911
	65	G534C	5.76635
	66	G534C	6.03757
	67	G534C	6.61201
	68	G534C	5.02816
	69	G534C	6.05362
	70	G534C	4.19023
	71	G534C	5.02166
	72	G534C	5.32784
	73	G534C	5.09584
	74	G534C	5.30967
	75	G534C	5.16818
	76	G534C	4.95214
	77	G534C	5.47164
	78	G534C	5.40136
	79	G534C	4.81396
	80	G534C	4.86584
	81	G534C	5.34517
	82	G534C	6.02209
	83	G534C	5.33155
	84	G534C	5.15457
	85	G534C	5.42144
	86	G534C	4.76659
	87	G534C	4.69722
	88	G534C	4.9469
	89	G534C	6.54935
	90	G534C	4.59004
	91	G534C	5.48835
	92	G534C	6.12276
	93	G534C	4.9932
	94	G534C	4.53563
	95	G534C	3.83987
	96	G534C	5.67231
	97	G534C	6.08255
	98	G534C	5.41926
	99	G534C	4.13664
	100	G534C	5.17602
	101	G534C	4.84084
	102	G534C	4.67379
	103	G534S	5.43329
	104	G534S	5.06513
	105	G534S	6.72708
	106	G534S	5.7623
	107	G534S	5.73072
	108	G534S	5.65936
	109	G534S	5.6993
	110	G534S	5.48362
	111	G534S	5.21727
	112	G534S	5.15689
	113	G534S	5.33748
	114	G534S	5.70042
	115	G534S	5.04086
	116	G534S	5.43942
	117	G534S	5.9678
	118	G534S	4.77728
	119	G534S	4.79865
	120	G534S	5.6481
	121	G534S	5.49239
	122	G534S	5.43589
	123	G534S	5.31948
	124	G534S	5.45534
	125	G534S	5.72821
	126	G534S	5.35094
	127	G534S	5.76668
	128	G534S	5.37976
	129	G534S	5.17067
	130	G534S	5.28145
	131	G534S	5.33802
	132	G534S	4.80559
	133	G534S	5.64585
	134	G534S	5.84808
	135	G534S	5.86429
	136	G534S	9.13434
	137	G534S	5.09644
	138	G534S	5.4898
	139	G534S	5.10609
	140	G534S	5.40877
	141	G534S	6.55704
	142	G534S	5.79411
	143	G534S	5.03876
	144	G534S	6.05278
	145	G534S	5.4449
	146	G534S	8.19396
	147	G534S	5.00883
	148	G534S	5.0445
	149	G534S	5.84502
	150	G534S	5.85295
	151	G534S	4.8292
	152	G534S	4.86605
	153	G534S	5.55827
	154	G534S	5.32094
	155	G534S	6.93712
	156	G534S	7.12419
	157	G534S	6.44889
	158	G534S	4.80536
	159	G534S	5.66415
	160	G534S	6.16678
	161	G534S	4.73761
	162	G534S	5.11165
	163	G534S	2.3244
	164	G534S	5.35635
	165	G534S	5.08441
	166	G534S	6.38831
	167	G534S	5.55315
	168	G534S	5.57752
	169	G534S	5.54847
	170	G534S	5.74195
	171	G534S	5.72543
	172	G534S	5.1318
	173	G534S	5.58246
	174	G534S	5.39323
	175	G534S	5.53215
	176	G534S	5.201
	177	G534S	4.76367
	178	G534S	5.46984
	179	G534S	5.29541
	180	G534S	4.82944
	181	G534S	5.70356
	182	G534S	5.67486
	183	G534S	5.34347
	184	G534S	5.32623
	185	G534S	5.05774
	186	G534S	5.9071
	187	G534S	4.88509
	188	G534S	5.32959
	189	G534S	5.80698
	190	G534S	5.60911
	191	G534S	4.63058
	192	G534S	5.1813
	193	G534S	4.82257
	194	G534S	5.1091
	195	G534S	5.55996
	196	G534S	5.07491
	197	G534S	6.20772
	198	G534S	5.17162
	199	G534S	5.0609
	200	G534S	5.81116
	201	G534S	5.14428
	202	G534S	5.49477
	203	G534S	5.58643
	204	G534S	5.41516
	205	G534S	5.68614
	206	G534S	5.49005
	207	G534S	8.41793
	208	G534S	4.63254
	209	G534S	5.51147
	210	G534S	6.68087
	211	G534S	5.46524
	212	G534S	5.11421
	213	G534S	5.69458
	214	G534S	5.2522
	215	G534S	4.58434
	216	G534S	6.80849
	217	G534S	6.28322
	218	G534S	6.13451
	219	G534S	4.29876
	220	G534S	5.7924
	221	G534S	6.39979
	222	G534S	5.37598
	223	G534S	6.59338
	224	G534S	5.22585
	225	G534N	5.80424
	226	G534N	6.28319
	227	G534N	5.71327
	228	G534N	6.49048
	229	G534F	4.45208
	230	G534F	4.68221
	231	G534D	4.80814
	232	G534D	6.45261
	233	G534D	6.11308
	234	G534D	6.01469
	235	G534D	5.87454
	236	G534D	5.27746
	237	G534D	6.07119
	238	G534D	5.63362
	239	G534D	4.91694
	240	G534D	5.51548
	241	G534D	5.44256
	242	G534D	6.34015
	243	G534D	6.10744
	244	G534D	6.15614
	245	G534D	5.26884
	246	G534D	5.71715
	247	G534D	6.93712
	248	G534D	5.19951
	249	G534D	5.42181
	250	G534D	5.55445
	251	G534D	4.78187
	252	G534D	6.58803
	253	G534D	6.36729
	254	G534D	5.6627
	255	G534D	5.90653
	256	G534D	5.8945
	257	G534D	5.79999
	258	G534D	5.08402
	259	G534D	5.88965
	260	G534D	5.93945
	261	G534D	3.6063
	262	G534D	5.1091
	263	G534D	5.32041
	264	G534D	5.98247
	265	G534D	4.96013
	266	G534D	5.90467
	267	G534D	6.80849
	268	G534D	4.36189
	269	G534D	5.68614
	270	G534D	5.08748
	271	G534R	3.79794
	272	G534R	3.24626
	273	G534R	4.39371
	274	G534R	3.82852
	275	G534R	3.50431
	276	G534R	3.01513
	277	G534G	-0.608702
	278	G534G	-0.907492

## Sheet: Figure 4d
Figure 4d
		X (Mutation)	Y (Stringent Enrichment)
	1	T553A	5.92648
	2	T553A	5.90888
	3	T553A	6.59038
	4	T553A	5.73567
	5	T553A	5.55016
	6	T553A	5.7824
	7	T553A	5.98205
	8	T553A	5.93506
	9	T553A	6.05288
	10	T553A	5.3763
	11	T553A	5.28766
	12	T553A	5.68971
	13	T553A	5.91547
	14	T553A	6.66949
	15	T553A	5.18771
	16	T553A	5.83939
	17	T553A	5.55772
	18	T553A	7.18309
	19	T553A	6.02368
	20	T553A	6.56812
	21	T553A	7.36704
	22	T553A	5.5142
	23	T553A	8.42777
	24	T553A	5.94951
	25	T553A	6.50325
	26	T553A	6.86363
	27	T553A	5.78626
	28	T553A	6.47099
	29	T553A	7.06564
	30	T553A	5.91547
	31	T553A	6.63215
	32	T553A	6.40317
	33	T553A	4.96809
	34	T553A	2.87095
	35	T553A	4.48038
	36	T553A	6.06013
	37	T553A	6.06607
	38	T553A	6.73763
	39	T553A	6.16688
	40	T553A	5.5581
	41	T553A	5.46609
	42	T553A	6.08255
	43	T553A	6.13812
	44	T553A	6.01641
	45	T553A	5.58681
	46	T553A	5.46323
	47	T553A	5.25564
	48	T553A	6.43137
	49	T553A	7.1357
	50	T553A	5.36042
	51	T553A	6.46904
	52	T553A	5.94752
	53	T553A	6.84647
	54	T553A	5.81974
	55	T553A	6.24618
	56	T553A	7.51764
	57	T553A	5.75078
	58	T553A	8.35124
	59	T553A	5.41926
	60	T553A	6.45641
	61	T553A	4.90056
	62	T553A	5.15099
	63	T553A	6.02774
	64	T553A	6.28322
	65	T553A	6.67034
	66	T553A	4.80959
	67	T553A	5.47864
	68	T553A	6.43254
	69	T553A	6.92985
	70	T553A	8.08403
	71	T553K	4.49762
	72	T553K	5.49128
	73	T553P	3.35199
	74	T553P	3.78325
	75	T553T	-0.206036
	76	T553T	-0.35037
	77	T553T	0.943903
	78	T553T	-0.17904
	79	T553T	-0.459331
	80	T553T	-0.392155
	81	R557H	3.76808
	82	R557H	3.85608
	83	R557H	4.50744
	84	R557H	4.24399
	85	R557H	3.9049
	86	R557H	5.02816
	87	R557H	3.6944
	88	R557H	3.81766
	89	R557H	3.8466
	90	R557H	3.49906
	91	R557H	4.03833
	92	R557H	3.41423
	93	R557H	4.01421
	94	R557H	5.55976
	95	R557H	3.05793
	96	R557H	5.42776
	97	R557H	4.40169
	98	R557H	7.28979
	99	R557H	3.66651
	100	R557H	4.13176
	101	R557H	4.65764
	102	R557H	5.15761
	103	R557H	3.67013
	104	R557H	3.57768
	105	R557H	4.33877
	106	R557H	3.77196
	107	R557H	3.85618
	108	R557H	4.90226
	109	R557H	4.56498
	110	R557H	3.69222
	111	R557H	3.4229
	112	R557H	3.58722
	113	R557H	3.48471
	114	R557H	3.6281
	115	R557H	3.52669
	116	R557H	3.82649
	117	R557H	3.3745
	118	R557H	4.23673
	119	R557H	4.13303
	120	R557H	5.32041
	121	R557H	4.09664
	122	R557H	2.77151
	123	R557H	2.71121
	124	R557H	2.37597
	125	R557L	4.25938
	126	R557L	6.98605
	127	R557L	5.27319
	128	R557L	4.24537
	129	R557L	4.71201
	130	R557L	4.16678
	131	R557L	5.29911
	132	R557L	6.06279
	133	R557L	4.60433
	134	R557L	4.29481
	135	R557L	4.1109
	136	R557L	4.28638
	137	R557L	4.89959
	138	R557L	3.8926
	139	R557L	4.14982
	140	R557L	4.29882
	141	R557L	6.87828
	142	R557L	4.20879
	143	R557L	4.5429
	144	R557L	4.42154
	145	R557L	3.71824
	146	R557L	4.30858
	147	R557L	6.96486
	148	R557L	4.67959
	149	R557L	4.58915
	150	R557L	4.77521
	151	R557L	4.37353
	152	R557L	4.0463
	153	R557L	5.79898
	154	R557L	4.43815
	155	R557L	4.32445
	156	R557L	4.67018
	157	R557L	4.38317
	158	R557L	4.77485
	159	R557L	3.66857
	160	R557L	4.17855
	161	R557L	4.98394
	162	R557L	6.64026
	163	R557L	4.63878
	164	R557L	4.61334
	165	R557L	2.3841
	166	R557L	7.42918
	167	R557G	4.58986
	168	R557G	6.27801
	169	R557G	5.21346
	170	R557G	5.34104
	171	R557G	5.32328
	172	R557G	4.3249
	173	R557G	4.57658
	174	R557G	5.15641
	175	R557G	3.44596
	176	R557G	5.17602
	177	R557G	5.71483
	178	R557G	4.86516
	179	R557R	0.280916
	180	R557R	0.30005
	181	R557R	0.583415
	182	R557R	-0.0193396
	183	R557R	0.177902
	184	R557R	-0.16006

## Sheet: Figure 5a
Figure 5a
		X (Fitness)
	1	0.148359
	2	0.138982
	3	0.147046
	4	0.119068
	5	0.146362
	6	0.0725505
	7	0.139124
	8	0.0466198
	9	0.0478541
	10	0.149687
	11	0.128548
	12	0.169918
	13	0.0646591
	14	0.126
	15	0.0692565
	16	0.0960173
	17	0.039586
	18	0.14007
	19	0.0122923
	20	0.0939129
	21	0.144494
	22	0.0839397
	23	0.146899
	24	0.111616
	25	0.0175713
	26	0.0932348
	27	0.066021
	28	0.0203087
	29	0.0372077
	30	0.14877
	31	0.142258
	32	0.103083
	33	0.112603
	34	0.0247065
	35	0.0554645
	36	0.135125
	37	0.0666452
	38	-0.013064
	39	0.0648222
	40	0.151273
	41	0.145732
	42	0.13951
	43	0.0534109
	44	0.04427
	45	0.157412
	46	0.0598854
	47	0.0282304
	48	0.0951565
	49	0.036069
	50	0.122927
	51	0.0310839
	52	0.0498279
	53	0.0615673
	54	0.0388822
	55	0.106991
	56	0.149673
	57	-0.0218976
	58	-0.0607207
	59	0.119068
	60	0.13451
	61	-0.0122516
	62	-0.0497888
	63	0.13666
	64	0.151603
	65	0.0315934
	66	0.0362842
	67	-0.0496969
	68	0.032761
	69	-0.0110948
	70	0.153391
	71	0.017902
	72	0.140374
	73	0.0309506
	74	0.00973469
	75	0.026306
	76	0.148695
	77	-0.000557497
	78	-0.0428022
	79	0.0451628
	80	-0.00554362
	81	0.010404
	82	0.120562
	83	0.0449383
	84	0.013817
	85	0.056941
	86	-0.0252149
	87	-0.0260965
	88	0.0077272
	89	0.0540759
	90	-0.0257275
	91	0.0743782
	92	-0.0320139
	93	0.0107708
	94	0.0137768
	95	0.164638
	96	0.0170884
	97	-0.0639228
	98	0.00135887
	99	0.114613
	100	-0.0075412
	101	0.0387146
	102	0.0861255
	103	0.00725116
	104	0.0307402
	105	0.139748
	106	0.00549196
	107	0.00223845
	108	0.130681
	109	0.0474278
	110	-0.0192992
	111	0.166629
	112	0.0107045
	113	-0.0169903
	114	0.0375257
	115	0.0489459
	116	0.0240058
	117	0.0154203
	118	0.154967
	119	0.144192
	120	0.121107
	121	0.0171818
	122	0.0558585
	123	0.0179634
	124	0.0160769
	125	0.0420996
	126	0.130262
	127	0.132217
	128	0.0171165
	129	0.106338
	130	0.0848196
	131	0.000428817
	132	-0.00710515
	133	-0.0169345
	134	-0.0144297
	135	0.012986
	136	-0.0231103
	137	-0.0227916
	138	0.133427
	139	0.173428
	140	-0.0218406
	141	0.051723
	142	-0.000283745
	143	-0.00767201
	144	0.115181
	145	0.00906961
	146	0.12317
	147	0.0297917
	148	-0.0140987
	149	0.053846
	150	0.00667034
	151	-0.00321497
	152	-0.00945786
	153	0.0473556
	154	0.151854
	155	0.0212711
	156	-0.00579923
	157	0.0872724
	158	-0.00262585
	159	0.0357078
	160	0.0221039
	161	0.10179
	162	0.00639622
	163	-0.0107413
	164	0.0876801
	165	-0.00720519
	166	-0.00906778
	167	-0.00225399
	168	0.0175791
	169	-0.00849049
	170	0.0235105
	171	-0.0171033
	172	0.00404893
	173	-0.0345399
	174	-0.0448251
	175	-0.00516929
	176	-0.00078738
	177	-0.0111344
	178	0.0530169
	179	0.0105319
	180	-0.0274196
	181	-0.0522474
	182	-0.00720919
	183	-0.0270909
	184	0.0105587
	185	-0.0556819
	186	0.00608285
	187	-0.053131
	188	0.0638386
	189	-0.00033276
	190	0.0139226
	191	0.139554
	192	-0.00347987
	193	-0.0460461
	194	0.0576081
	195	0.157878
	196	0.0391149
	197	0.0190561
	198	0.11131
	199	0.14125
	200	-0.00497431
	201	0.0244327
	202	0.0556718
	203	-0.00705742
	204	-0.00465917
	205	0.0105008
	206	0.0280678
	207	-0.0364846
	208	0.0244919
	209	0.134616
	210	-0.00948628
	211	-0.0544548
	212	-0.0131974
	213	-0.0390093
	214	-0.0543419
	215	0.0033787
	216	-0.0288054
	217	0.0482376
	218	-0.00338459
	219	-0.00595416
	220	0.0115641
	221	0.0786232
	222	-0.0644394
	223	-0.122999
	224	-0.0290597
	225	-0.00404118
	226	0.000533441
	227	-0.0325413
	228	0.00226421
	229	0.0170719
	230	-0.0411487
	231	0.119179
	232	0.0315434
	233	-0.0566924
	234	0.145333
	235	-0.099318
	236	-0.0272354
	237	-0.0621365
	238	-0.0917394
	239	0.0366528
	240	-0.0465166
	241	-0.00527813
	242	-0.00201135
	243	-0.0146475
	244	-0.00942756
	245	-0.00514038
	246	-0.00241706
	247	-0.044528
	248	-0.0169919
	249	0.00505097
	250	-0.0252128
	251	-0.0240683
	252	-0.0220304
	253	-0.045713
	254	0.00999217
	255	0.155661
	256	0.0347522
	257	0.0717738
	258	-0.0307989
	259	0.104887
	260	0.0512361
	261	0.0412003
	262	-0.0510073
	263	0.114553
	264	-0.026353
	265	0.145321
	266	0.0200662
	267	-0.0363847
	268	-0.018291
	269	-0.039188
	270	0.174821
	271	0.0862616
	272	0.119947
	273	0.169728
	274	-0.00409215
	275	0.00139469
	276	-0.019698
	277	0.0700137
	278	-0.0279802
	279	0.00926474
	280	-0.0827386
	281	-0.00727898
	282	-0.00393499
	283	0.148255
	284	0.0252514
	285	0.170247
	286	0.0934123
	287	0.0437843
	288	0.044695
	289	-0.0537161
	290	0.12202
	291	-0.0386547
	292	0.132528
	293	0.0349382
	294	-0.0296237
	295	-0.0202411
	296	-0.0523767
	297	0.0429373
	298	0.0456359
	299	0.127073
	300	0.0519395
	301	0.0327581
	302	0.0961483
	303	-0.0447847
	304	0.112362
	305	0.0955116
	306	0.111692
	307	-0.00944871
	308	0.12196
	309	0.00769482
	310	-0.0651618
	311	-0.079966
	312	-0.0161101
	313	0.145148
	314	0.0603738
	315	-0.0206791
	316	-0.0278048
	317	0.143018
	318	0.00644882
	319	-0.0294308
	320	-0.00444571
	321	0.0627597
	322	-0.0340072
	323	-0.0294362
	324	-0.00968866
	325	-0.0316095
	326	-0.0278105
	327	-0.00174228
	328	0.0425825
	329	-0.0209364
	330	0.00146686
	331	0.147277
	332	-0.0224529
	333	0.0685693
	334	-0.0562235
	335	-0.0239753
	336	-0.0340204
	337	0.0330986
	338	-0.00670907
	339	0.139819
	340	-0.011573
	341	0.0755965
	342	0.0164979
	343	-0.0193066
	344	0.0700186
	345	0.00825961
	346	0.134377
	347	-0.0480185
	348	-0.0137922
	349	-0.019784
	350	0.0142157
	351	0.0162277
	352	0.0061598
	353	-0.000177505
	354	0.14447
	355	-0.0175386
	356	0.0376057
	357	-0.0525186
	358	0.000885936
	359	-0.0721407
	360	-0.0102109
	361	-0.0237822
	362	0.00443292
	363	0.036872
	364	-0.00596157
	365	-0.0241903
	366	0.0360607
	367	0.0916663
	368	0.0162905
	369	-0.0294442
	370	0.0234426
	371	-0.0411905
	372	0.154223
	373	0.000971227
	374	-0.0382319
	375	-0.0520899
	376	-0.000812637
	377	0.159138
	378	0.0330639
	379	0.125317
	380	-0.00345124
	381	-0.0263711
	382	0.0234588
	383	0.108534
	384	-0.0110135
	385	0.0381375
	386	0.0763885
	387	0.0270433
	388	0.0698724
	389	0.135306
	390	-0.000464965
	391	0.0150935
	392	-0.00084666
	393	-0.0484587
	394	-0.0579361
	395	0.0790789
	396	0.0239751
	397	-0.0324392
	398	0.00439035
	399	-0.00369857
	400	0.00116802
	401	0.0715673
	402	0.0555055
	403	0.00428205
	404	0.00732977
	405	-0.0307087
	406	0.0490507
	407	-0.0527135
	408	-0.00467643
	409	0.102555
	410	0.0471985
	411	0.0598398
	412	0.0493398
	413	0.0593673
	414	0.144818
	415	-0.0181233
	416	0.0488286
	417	0.111881
	418	-0.0171677
	419	0.0494502
	420	0.0290972
	421	-0.00657308
	422	0.0185369
	423	-0.00885757
	424	0.113288
	425	0.0298079
	426	0.00385891
	427	-0.0102617
	428	0.0613981
	429	0.106478
	430	0.0529198
	431	-0.00276237
	432	-0.0178562
	433	-0.0381189
	434	0.0102496
	435	0.0749524
	436	0.111115
	437	0.0355637
	438	0.0032757
	439	-0.0244611
	440	0.00156721
	441	0.0589007
	442	-0.0221343
	443	-0.0238566
	444	0.0437539
	445	0.0887029
	446	-0.0373038
	447	-0.0618739
	448	0.00185474
	449	0.0182071
	450	0.149649
	451	-0.0308948
	452	-0.0431734
	453	0.146303
	454	0.0312239
	455	0.0450566
	456	0.00853325
	457	0.0484252
	458	0.00959889
	459	0.0835894
	460	-0.0271902
	461	0.0466635
	462	0.109328
	463	0.0439493
	464	0.0239037
	465	0.0694251
	466	0.023111
	467	0.0180401
	468	-0.0211612
	469	-0.0163765
	470	0.0976888
	471	0.0301352
	472	0.113943
	473	0.10687
	474	-0.0663589
	475	0.0254386
	476	0.0588916
	477	0.0106067
	478	-0.0272709
	479	0.0027303
	480	-0.0398061
	481	0.0477636
	482	0.0394789
	483	-0.0181864
	484	-0.00991657
	485	0.0502815
	486	0.016146
	487	0.00840272
	488	0.0584296
	489	0.0505562
	490	-0.0535761
	491	0.0254422
	492	0.0313611
	493	0.0399556
	494	0.000443411
	495	-0.013495
	496	0.00378711
	497	0.0474338
	498	0.0070748
	499	0.0883698
	500	-0.0106185
	501	0.0443954
	502	-0.013652
	503	0.0814592
	504	0.0405947
	505	0.106518
	506	-0.0193498
	507	0.00122749
	508	-0.0180336
	509	0.148107
	510	0.0434787
	511	-0.0337085
	512	0.11559
	513	0.0157738
	514	0.0602378
	515	-0.0225713
	516	-0.0758951
	517	-0.0534873
	518	0.0911266
	519	-0.0246155
	520	-0.024662
	521	-0.035344
	522	0.0053017
	523	-0.0616412
	524	0.107822
	525	0.00506925
	526	-0.0617174
	527	0.0572581
	528	0.00904043
	529	-0.0354303
	530	0.0498328
	531	0.0141596
	532	-0.033242
	533	0.105189
	534	0.0181471
	535	0.0604821
	536	-0.0351605
	537	0.105586
	538	0.056953
	539	0.114976
	540	0.109026
	541	0.0331447
	542	0.142117
	543	0.0930675
	544	0.0863087
	545	-0.0074177
	546	-0.00934008
	547	0.127811
	548	-0.0104156
	549	0.0201666
	550	-0.0150156
	551	-0.00302295
	552	0.000563294
	553	0.0291341
	554	0.0931739
	555	-0.00194245
	556	-0.0126584
	557	-0.0541487
	558	-0.00189144
	559	-0.0133847
	560	-0.0591534
	561	0.128357
	562	-0.0136211
	563	-0.00936266
	564	0.154175
	565	0.0242995
	566	0.075988
	567	0.127515
	568	0.000913502
	569	-0.0466289
	570	0.00137043
	571	-0.00961085
	572	-0.00021696
	573	0.0869763
	574	0.0237337
	575	-0.0291848
	576	-0.0212257
	577	0.00045974
	578	-0.0246003
	579	0.0181244
	580	-0.00200448
	581	-0.0079289
	582	-0.00918264
	583	-0.00592493
	584	0.141127
	585	-0.0087552
	586	-0.0315371
	587	0.145042
	588	0.0429102
	589	0.00380401
	590	-0.000917499
	591	0.0556415
	592	0.071187
	593	0.135838
	594	0.116322
	595	0.0836226
	596	-0.0131475
	597	-0.0356624
	598	-0.0241628
	599	0.0609823
	600	-0.00709311
	601	0.0956501
	602	0.0722226
	603	-0.00226244
	604	0.0653556
	605	0.0504449
	606	0.115822
	607	0.0705783
	608	0.0572689
	609	0.0361486
	610	0.0460403
	611	0.14039
	612	0.0211947
	613	0.0643645
	614	0.0422538
	615	-0.049221
	616	0.0324942
	617	0.146505
	618	0.13026
	619	-0.000562616
	620	-0.0065864
	621	0.026458
	622	0.132544
	623	0.111482
	624	-0.00416309
	625	-0.0120784
	626	-0.0466871
	627	0.0576539
	628	0.0655992
	629	0.0284431
	630	0.0203809
	631	0.0514057
	632	0.0135759
	633	0.114244
	634	0.147274
	635	0.109542
	636	0.191067
	637	-0.0710253
	638	0.0211136
	639	0.140949
	640	0.146402
	641	0.110324
	642	-0.014429
	643	0.141625
	644	0.0420205
	645	0.160578
	646	0.0203055
	647	0.0977547
	648	0.0159822
	649	0.0150776
	650	-0.00899432
	651	0.0183624
	652	0.0375617
	653	-0.108406
	654	0.0102224
	655	0.00526371
	656	0.144726
	657	0.000369481
	658	0.050978
	659	0.0439884
	660	0.0551585
	661	0.0696193
	662	0.00327145
	663	0.0388492
	664	0.069815
	665	0.0543842
	666	0.00869576
	667	0.104016
	668	0.00572847
	669	0.079242
	670	0.032883
	671	-0.00282886
	672	-0.00132944
	673	0.108147
	674	0.0470083
	675	0.126201
	676	-0.0385409
	677	0.0387634
	678	-0.00451944
	679	0.172938
	680	0.00922512
	681	0.0965095
	682	-0.0107776
	683	-0.0173198
	684	0.0102742
	685	0.0659611
	686	0.105372
	687	0.00795388
	688	0.0215241
	689	0.00421765
	690	0.0728797
	691	-0.0133809
	692	0.030759
	693	-0.0193068
	694	-0.0106056
	695	0.0585432
	696	0.00715855
	697	0.0557652
	698	0.16209
	699	-0.00127422
	700	0.0241002
	701	0.0284112
	702	0.0510254
	703	0.0452911
	704	-0.0622636
	705	0.0112755
	706	0.00428886
	707	0.113415
	708	0.0149686
	709	0.013751
	710	0.0354801
	711	-0.00813256
	712	0.0311109
	713	0.0387358
	714	0.0585221
	715	0.0445008
	716	0.0381415
	717	0.120725
	718	0.00415805
	719	0.057817
	720	-0.0271063
	721	0.0480569
	722	-0.00906794
	723	0.00307742
	724	0.06453
	725	-0.00752026
	726	0.172465
	727	0.0528693
	728	-0.0204896
	729	0.073714
	730	-0.0782566
	731	0.0214197
	732	0.0984995
	733	0.0681622
	734	0.00352586
	735	0.0228807
	736	0.0178809
	737	0.127244
	738	0.0391804
	739	0.0441898
	740	0.0452244
	741	-0.0204483
	742	0.0610639
	743	0.0378641
	744	0.0813546
	745	0.00143837
	746	-0.0352685
	747	0.044022
	748	-0.0869448
	749	0.0922663
	750	0.145722
	751	0.122926
	752	0.0498576
	753	0.192159
	754	-0.0187127
	755	0.0824481
	756	0.0222037
	757	0.0822239
	758	0.0495061
	759	0.0202375
	760	0.0675641
	761	0.0859389
	762	-0.0420138
	763	0.0154587
	764	0.00740509
	765	-0.0158214
	766	0.146973
	767	0.0663561
	768	0.157826
	769	-0.0300696
	770	0.0304834
	771	-0.0193033
	772	0.0589129
	773	-0.0568148
	774	0.0575105
	775	0.0413818
	776	0.0518112
	777	-0.0545956
	778	0.139219
	779	0.0681605
	780	0.14244
	781	0.041696
	782	0.0224417
	783	-0.0302527
	784	0.0121416
	785	-0.00614158
	786	0.0818436
	787	0.0832507
	788	-0.0184517
	789	0.0780288
	790	-0.0542918
	791	0.0179483
	792	0.0456164
	793	0.162823
	794	0.0316761
	795	0.079995
	796	0.083452
	797	0.0248876
	798	0.0505982
	799	-0.0335648
	800	0.00765199
	801	0.0357762
	802	0.0396807
	803	-0.00207686
	804	-0.0424075
	805	0.0488198
	806	-0.0455943
	807	-0.0637214
	808	0.00414151
	809	-0.0256429
	810	0.0150981
	811	0.0604326
	812	0.0431966
	813	0.181422
	814	0.000213216
	815	0.0238002
	816	0.170991
	817	0.0862528
	818	0.132714
	819	-0.136475
	820	-0.0178465
	821	0.044119
	822	0.0530041
	823	0.0328765
	824	-0.00426847
	825	-0.0185075
	826	-0.0431233
	827	-0.0648164
	828	0.08532
	829	-0.232607
	830	-0.0228156
	831	-0.0362532
	832	0.0244947
	833	-0.0618554
	834	0.0337305
	835	-0.0134974
	836	-0.0384611
	837	0.0267382
	838	0.0182378
	839	0.017392
	840	0.0158893
	841	0.00408179
	842	0.0116364
	843	0.0196579
	844	0.0823103
	845	-0.0214181
	846	0.0361019
	847	-0.0540723
	848	-0.0668811
	849	-0.0300758
	850	-0.0450904
	851	0.00537855
	852	0.0426656
	853	0.0866487
	854	0.00122794
	855	0.0112574
	856	0.0219246
	857	0.139294
	858	-0.0808322
	859	0.0792314
	860	-0.0821689
	861	0.0218215
	862	0.00217605
	863	0.0217804
	864	-0.00721132
	865	-0.0203678
	866	-0.0225802
	867	0.104019
	868	0.0297234
	869	0.103563
	870	-0.0130559
	871	0.11829
	872	0.151984
	873	0.0391209
	874	0.125169
	875	0.142853
	876	0.105729
	877	-0.0403272
	878	0.0433064
	879	0.00910989
	880	0.026203
	881	-0.0675815
	882	0.0307289
	883	0.0253028
	884	0.0134045
	885	0.080156
	886	0.0630026
	887	-0.156153
	888	-0.00604704
	889	-0.0372606
	890	-0.0884661
	891	-0.0462635
	892	-0.00733684
	893	0.142798
	894	0.0104886
	895	0.134427
	896	0.136731
	897	-0.123864
	898	-0.00313701
	899	0.0493055
	900	-0.177823
	901	0.0243323
	902	0.0756427
	903	-0.0140095
	904	-0.0364062
	905	0.0148562
	906	0.0314121
	907	0.0135142
	908	0.110611
	909	-0.706902
	910	0.141231
	911	0.129106
	912	-0.0414637
	913	0.0595863
	914	0.127984
	915	0.011496
	916	0.0345211
	917	0.119341
	918	-0.0114125
	919	0.0184065
	920	0.152731
	921	0.045444
	922	0.117958
	923	0.0139252
	924	0.0175443
	925	0.106276
	926	-0.0189147
	927	0.131944
	928	-0.0267217
	929	0.14891
	930	0.0413078
	931	-0.00365544
	932	0.049707
	933	0.0622175
	934	0.0476127
	935	0.0210839
	936	0.0658094
	937	0.0258939
	938	0.0414927
	939	0.0773433
	940	-0.0574216
	941	-0.0233699
	942	0.0242449
	943	-0.0515622
	944	0.0133311
	945	-0.0122464
	946	0.12639
	947	0.00388468
	948	0.000368931
	949	0.0834463
	950	0.144887
	951	0.00777902
	952	0.0195637
	953	0.149335
	954	0.0243414
	955	0.0115058
	956	-0.0208856
	957	0.00425452
	958	0.121844
	959	0.00330634
	960	0.108248
	961	0.0369478
	962	-0.0263739
	963	-0.00532821
	964	-0.00488763
	965	-0.0340145
	966	0.0895482
	967	0.0127097
	968	0.0225601
	969	-0.043281
	970	0.0187168
	971	-0.0369993
	972	-0.0787248
	973	0.0294529
	974	0.098021
	975	-0.0860085
	976	-0.0634536
	977	-0.0111842
	978	-0.0582707
	979	0.0934885
	980	0.0888647
	981	0.124862
	982	-0.125551
	983	0.0194867
	984	-0.0986782
	985	0.00999766
	986	0.0455669
	987	0.105528
	988	-0.00101972
	989	-0.0115135
	990	0.00581155
	991	0.166258
	992	-0.0193764
	993	-0.00995127
	994	0.0165235
	995	-0.0652772
	996	-0.0183413
	997	-0.0309304
	998	0.0140755
	999	-0.00575817
	1000	0.0423006
	1001	-0.0921474
	1002	-0.0694383
	1003	-0.0150949
	1004	0.0219655
	1005	0.029433
	1006	0.0125822
	1007	0.0510574
	1008	-0.0161561
	1009	-0.00677596
	1010	0.129307
	1011	0.0157251
	1012	0.0643243
	1013	0.0972371
	1014	-0.0134545
	1015	0.0804865
	1016	-0.0465857
	1017	-0.0775037
	1018	-0.0512765
	1019	0.0228019
	1020	0.00189171
	1021	-0.00597878
	1022	0.12752
	1023	0.128634
	1024	-0.0198482
	1025	0.043495
	1026	0.0367649
	1027	0.138621
	1028	-0.0178536
	1029	0.00767891
	1030	0.00547026
	1031	0.000169314
	1032	0.088862
	1033	-0.0381157
	1034	0.0521237
	1035	0.0794544
	1036	0.00822522
	1037	-0.0236512
	1038	-0.0728292
	1039	0.0321476
	1040	0.136408
	1041	-0.0789364
	1042	0.0125901
	1043	0.126565
	1044	-0.0247389
	1045	0.0313338
	1046	0.0718107
	1047	0.143717
	1048	-0.00211901
	1049	0.141362
	1050	0.0142981
	1051	-0.0390517
	1052	0.0341715
	1053	0.0286584
	1054	0.0138185
	1055	-0.209304
	1056	0.0358812
	1057	0.152972
	1058	-0.149752
	1059	-0.164629
	1060	-0.01477
	1061	-0.00555138
	1062	-0.0775198
	1063	0.0558476
	1064	0.153746
	1065	0.132287
	1066	-0.0731671
	1067	-0.000252109
	1068	0.0106987
	1069	-0.0270569
	1070	0.149061
	1071	0.0309256
	1072	-0.214312
	1073	0.0773418
	1074	0.0507881
	1075	-0.112172
	1076	0.00236069
	1077	-0.0876239
	1078	-0.0506217
	1079	-0.0753362
	1080	0.096299
	1081	-0.0649086
	1082	0.134861
	1083	-0.0737949
	1084	0.0842583
	1085	0.0431564
	1086	-0.0832564
	1087	0.15338
	1088	-0.0493619
	1089	0.0543211
	1090	0.104575
	1091	0.0151511
	1092	-0.177861
	1093	-0.0398524
	1094	0.0229976
	1095	0.144046
	1096	0.0698005
	1097	0.0271896
	1098	-0.0456392
	1099	-0.00414508
	1100	0.0198414
	1101	0.0628264
	1102	0.000302509
	1103	0.116882
	1104	-0.00648429
	1105	0.01919
	1106	0.0315572
	1107	0.0425969
	1108	-0.0307899
	1109	0.0144805
	1110	-0.00860835
	1111	0.126872
	1112	-0.154572
	1113	0.121746
	1114	-0.0259931
	1115	0.119638
	1116	0.14052
	1117	0.0317071
	1118	0.134565
	1119	0.140231
	1120	0.176565
	1121	-0.0514544
	1122	-0.0971453
	1123	0.0864357
	1124	-0.0340806
	1125	0.0539565
	1126	0.0342786
	1127	-0.0389923
	1128	0.0577017
	1129	0.0239281
	1130	0.151721
	1131	-0.102791
	1132	0.0601209
	1133	0.148871
	1134	0.0673601
	1135	-0.0630901
	1136	-0.0735355
	1137	-0.0479264
	1138	0.0242992
	1139	0.138408
	1140	0.0116815
	1141	-0.0852242
	1142	0.0905746
	1143	0.0528425
	1144	0.0418566
	1145	-0.0231739
	1146	-0.0500924
	1147	-0.10113
	1148	0.0183896
	1149	0.0236714
	1150	-0.0380697
	1151	0.00431776
	1152	-0.079216
	1153	-0.0139007
	1154	-0.0266932
	1155	0.0512295
	1156	0.0159782
	1157	0.0673142
	1158	-0.0934777
	1159	0.0481123
	1160	-0.10504
	1161	0.000317464
	1162	-0.0420752
	1163	0.115218
	1164	-0.225749
	1165	-0.000627709
	1166	-0.0854404
	1167	-0.0585687
	1168	0.0155477
	1169	0.0791395
	1170	0.044972
	1171	-0.0365522
	1172	0.0301055
	1173	-0.103015
	1174	0.0916262
	1175	0.0891877
	1176	0.112998
	1177	-0.186198
	1178	0.00114971
	1179	0.140563
	1180	0.0476776
	1181	-0.0710199
	1182	0.0309122
	1183	0.0584087
	1184	-0.0707017
	1185	-0.0089285
	1186	-0.202271
	1187	0.0461439
	1188	-0.111517
	1189	0.00433642
	1190	-0.0643006
	1191	0.00619009
	1192	-0.0808953
	1193	0.0177269
	1194	-0.0704618
	1195	-0.031548
	1196	0.0370174
	1197	0.0492757
	1198	-0.00494073
	1199	-0.097496
	1200	0.0330557
	1201	0.166738
	1202	0.0369687
	1203	0.0265179
	1204	-0.237748
	1205	0.0504409
	1206	-0.0179447
	1207	-0.00225845
	1208	0.0339451
	1209	0.00744863
	1210	0.145705
	1211	0.0397072
	1212	-0.0251165
	1213	-0.0110873
	1214	-0.0427761
	1215	0.0417806
	1216	-0.0179025
	1217	-0.00866346
	1218	0.0420743
	1219	-0.0717045
	1220	-0.00552527
	1221	-0.0185728
	1222	0.0345023
	1223	-0.163833
	1224	0.059704
	1225	0.00368604
	1226	0.0133681
	1227	-0.141148
	1228	0.0355725
	1229	-0.0302724
	1230	0.116126
	1231	-0.0083796
	1232	0.102923
	1233	-0.0579431
	1234	-0.107436
	1235	0.0228599
	1236	-0.110351
	1237	-0.0527345
	1238	0.0655245
	1239	-0.0334134
	1240	0.0512504
	1241	-0.150155
	1242	0.0559597
	1243	0.0115249
	1244	0.00820296
	1245	0.0323295
	1246	-0.0572301
	1247	-0.0321823
	1248	-0.0715138
	1249	-0.0751429
	1250	0.0363479
	1251	0.117283
	1252	-0.00684851
	1253	-0.0817333
	1254	0.0184091
	1255	-0.0119114
	1256	0.00113066
	1257	0.0161767
	1258	0.00738769
	1259	0.135323
	1260	0.0178574
	1261	-0.00335489
	1262	0.0292624
	1263	0.146436
	1264	0.143545
	1265	-0.0885668
	1266	-0.163979
	1267	0.0774534
	1268	0.00834903
	1269	0.0290926
	1270	0.0652817
	1271	-0.0114585
	1272	-0.0129984
	1273	-0.00494061
	1274	0.0869642
	1275	0.117818
	1276	-0.0262774
	1277	0.137389
	1278	0.0116803
	1279	0.144886
	1280	-0.00288325
	1281	-0.135524
	1282	-0.0608451
	1283	0.00482163
	1284	-0.022036
	1285	-0.0236356
	1286	0.0345831
	1287	0.021386
	1288	0.055299
	1289	0.0874788
	1290	-0.0325414
	1291	0.129532
	1292	0.00976875
	1293	0.0542338
	1294	-0.0398011
	1295	-0.186054
	1296	-0.0557293
	1297	0.131372
	1298	0.10291
	1299	0.0962441
	1300	0.0273242
	1301	-0.0295728
	1302	-0.0148449
	1303	-0.00283628
	1304	0.0167062
	1305	0.113319
	1306	0.0327492
	1307	0.11564
	1308	0.0122052
	1309	-0.0243254
	1310	-0.0472786
	1311	0.00992957
	1312	0.0373426
	1313	0.137156
	1314	0.0287725
	1315	-0.00984529
	1316	-0.035335
	1317	0.191039
	1318	0.127235
	1319	-0.0679448
	1320	0.02143
	1321	-0.0093868
	1322	-0.0443204
	1323	0.133505
	1324	0.0164127
	1325	-0.0484924
	1326	0.00292953
	1327	-0.0168721
	1328	0.151885
	1329	0.14171
	1330	-0.0451958
	1331	0.123038
	1332	0.0214695
	1333	-0.397271
	1334	-0.0504789
	1335	0.0845908
	1336	0.0122328
	1337	-0.16041
	1338	0.0838963
	1339	-0.0415364
	1340	0.145918
	1341	0.0185709
	1342	0.099228
	1343	-0.200204
	1344	-0.125276
	1345	-0.000176051
	1346	0.00614966
	1347	0.0413853
	1348	0.0443206
	1349	-0.00752007
	1350	-0.0476898
	1351	0.0672122
	1352	-0.101046
	1353	0.0364861
	1354	-0.0310585
	1355	0.180441
	1356	-0.0474577
	1357	0.0316272
	1358	0.128276
	1359	0.149033
	1360	-0.051208
	1361	-0.026825
	1362	0.0300779
	1363	0.0279703
	1364	0.0284639
	1365	-0.00345581
	1366	0.0100014
	1367	-0.0013284
	1368	-0.0261812
	1369	0.0215739
	1370	0.0162005
	1371	-0.0781019
	1372	-0.0397859
	1373	-0.03188
	1374	-0.0751303
	1375	-0.0554783
	1376	0.0968599
	1377	0.0768842
	1378	-0.235138
	1379	-0.00485333
	1380	0.0205796
	1381	0.0141388
	1382	-0.0690893
	1383	0.134854
	1384	-0.0283431
	1385	-0.0478385
	1386	-0.06668
	1387	-0.0675414
	1388	0.00766521
	1389	-0.00172237
	1390	0.0119948
	1391	0.0397096
	1392	-0.055882
	1393	-0.0165158
	1394	-0.00716207
	1395	0.0694065
	1396	0.129783
	1397	-0.0659278
	1398	0.0955167
	1399	0.00288031
	1400	-0.0610445
	1401	0.0964778
	1402	-0.0465219
	1403	0.00227606
	1404	-0.120397
	1405	-0.0165345
	1406	0.0336423
	1407	-0.00515122
	1408	0.0679356
	1409	0.0409121
	1410	-0.143351
	1411	-0.0736975
	1412	-0.203733
	1413	-0.00151285
	1414	-0.00435368
	1415	0.0774497
	1416	0.00505448
	1417	0.19353
	1418	0.0285646
	1419	-0.014388
	1420	0.0925119
	1421	0.145898
	1422	0.0726752
	1423	0.0639059
	1424	0.065543
	1425	-0.0257447
	1426	0.00475893
	1427	0.134587
	1428	-0.0536484
	1429	0.163332
	1430	0.0378433
	1431	-0.0520438
	1432	0.0120843
	1433	0.0888506
	1434	-0.014849
	1435	0.0486502
	1436	0.0161707
	1437	-0.0590869
	1438	0.00564922
	1439	-0.00318621
	1440	0.0238598
	1441	-0.00211502
	1442	0.119219
	1443	-0.0732055
	1444	0.104623
	1445	-0.0305968
	1446	0.157719
	1447	0.0775616
	1448	0.0310758
	1449	0.104964
	1450	0.067044
	1451	-0.0520738
	1452	0.0816162
	1453	-0.0616173
	1454	0.138296
	1455	0.0949618
	1456	-0.0416886
	1457	0.0503205
	1458	0.0475945
	1459	0.0322804
	1460	-0.0258593
	1461	0.13228
	1462	0.144128
	1463	0.0872281
	1464	0.159863
	1465	0.0858998
	1466	-0.0994796
	1467	-0.0515257
	1468	-0.0260413
	1469	-0.0132659
	1470	0.0580991
	1471	0.127339
	1472	0.00299319
	1473	-0.0260993
	1474	0.0455919
	1475	0.120087
	1476	0.0390746
	1477	0.140822
	1478	0.111731
	1479	0.0749549
	1480	-0.0466553
	1481	0.0648356
	1482	0.0453426
	1483	0.0838503
	1484	0.0611093
	1485	0
	1486	0.0417397
	1487	0.00155767
	1488	-0.00622612
	1489	-0.00145073
	1490	0.0297421
	1491	0.00496769
	1492	-0.00309808
	1493	-0.00524089
	1494	0.0182092
	1495	-0.0129801
	1496	0.000694271
	1497	-0.00412406
	1498	0.0106694
	1499	-0.000560136
	1500	-0.000908743
	1501	-0.00488191
	1502	-0.000963115
	1503	-0.00269209
	1504	0.00168457
	1505	0.00400773
	1506	-0.00328201
	1507	-0.00207104
	1508	-0.000862209
	1509	-0.000335053
	1510	-0.00345321
	1511	-0.00107284
	1512	-0.00343724
	1513	-0.00742669
	1514	-0.00881774
	1515	0.000524743
	1516	0.00953582
	1517	0.000248202
	1518	-0.00788111
	1519	-0.00100839
	1520	0.0002519
	1521	-0.00439157
	1522	-5.03643e-05
	1523	-0.00296464
	1524	0.0349021
	1525	-0.00828434
	1526	-0.00177392
	1527	-0.00207763
	1528	-0.00681804
	1529	-0.00603215
	1530	-0.00941195
	1531	0.000273827
	1532	-0.00323759
	1533	-0.00252838
	1534	-0.00148666
	1535	-0.00407166
	1536	-0.00717097
	1537	0.00141523
	1538	-0.00238698
	1539	-0.00336534
	1540	-0.0129407
	1541	-0.00864872
	1542	-0.00353663
	1543	-0.00587683
	1544	-0.00318747
	1545	0.0137693
	1546	-0.0100782
	1547	-0.00451791
	1548	-0.00547653
	1549	-0.000521633
	1550	-0.0113905
	1551	-0.00228281
	1552	-0.00772811
	1553	-0.00696505
	1554	-0.0131234
	1555	-0.00437132
	1556	-0.00596241
	1557	-0.00776382
	1558	-0.00768062
	1559	-0.0005264
	1560	-0.00185032
	1561	0.000640528
	1562	-0.000689656
	1563	-0.0036491
	1564	-0.00510888
	1565	-0.00989904
	1566	-0.0114617
	1567	0.00118926
	1568	-0.00488145
	1569	5.09637e-05
	1570	0.0010742
	1571	0.00461959
	1572	0.0040441
	1573	-0.0138431
	1574	0.00295729
	1575	-0.0115274
	1576	0.0119962
	1577	-0.00164201
	1578	-0.00564563
	1579	-0.00110496
	1580	-0.00567887
	1581	-0.000366813
	1582	-0.00640006
	1583	-0.000834628
	1584	-0.000323664
	1585	-0.0101754
	1586	-0.00110708
	1587	0.00228858
	1588	0.00702405
	1589	-0.0136594
	1590	-0.0114848
	1591	0.012476
	1592	-0.00192619
	1593	0.014104
	1594	-0.00635949
	1595	-0.00649298
	1596	-0.0141316
	1597	-0.0125165
	1598	-0.00333861
	1599	0.00969273
	1600	-0.0132711
	1601	-0.0047976
	1602	-0.00520825
	1603	-0.00592912
	1604	-0.00383466
	1605	-0.012586
	1606	0.000250381
	1607	-0.0010235
	1608	-0.00361221
	1609	0.00513315
	1610	-0.000337804
	1611	0.0169528
	1612	-0.00700609
	1613	-0.00264342
	1614	0.00292336
	1615	0.042555
	1616	-0.0127824
	1617	-0.00783113
	1618	0.000373459
	1619	-0.00784373
	1620	-0.00417936
	1621	-0.000955839
	1622	0.00813008
	1623	0.00325519
	1624	-0.00430689
	1625	-0.00610747
	1626	0.00481485
	1627	0.00724093
	1628	0.000319443
	1629	-0.00692972
	1630	-0.00559602
	1631	-0.00925648
	1632	-0.020935
	1633	-0.00747605
	1634	-0.0204174
	1635	0.00517291
	1636	0.00696426
	1637	-0.00482851
	1638	0.000419657
	1639	-0.00303141
	1640	-0.0196137
	1641	-0.0103494
	1642	0.00848834
	1643	0.00551352
	1644	-0.0020168
	1645	0.000706675
	1646	-0.00386677
	1647	-0.00444476
	1648	-0.0211316
	1649	-0.00396687
	1650	-0.00232114
	1651	0.00577157
	1652	-0.00716497
	1653	-0.00400922
	1654	-0.00617129
	1655	-0.0177493
	1656	0.00479868
	1657	-0.00292795
	1658	-0.01199
	1659	0.0125428
	1660	0.00815869
	1661	0.00278161
	1662	-0.00544117
	1663	-0.0109033
	1664	0.0129273
	1665	0.0147238
	1666	-0.0969237
	1667	0.0254461
	1668	-0.000200087
	1669	0.00299989
	1670	-0.0535699

[truncated: 7 more sheets: Figure 5b, Figure 5e, Figure 5f, Figure 6b, Figure 6c, Figure 6d, Figure 7a]
